# Supplementary material for: GPA33 forms a distinct diagnostic target class to Claudin 18.2 in oesophageal adenocarcinoma enabling the development of a novel GPA33 antibody-based detection platform
Source: Cell Mol Biol Lett. 2026 Mar 10;31:58. doi: 10.1186/s11658-025-00852-1 (PMC13088578; doi:10.1186/s11658-025-00852-1)
Supplement: Supplementary file 2 — Supplementary material 2. [file 11658_2025_852_MOESM2_ESM.xlsx]

## Sheet: Sheet1
sequence	AAG ROUND 1	TAT ROUND 2	CAT ROUND 3	AAA ROUND 4	ACT PARENTAL
EDTAVYYCARGLYIWTPWIEYWGQG	779	734	631	523246	846
EDTAVYYCARVSYYDSRYLEYWGQG	16128	30263	25105	38853	391
AEDTAVYYCARWISGGETFDYWGQG	10488	16372	13144	36499	165
HGRLFLWKMWNVVLLTCVFDCWGQG	34613	71076	48848	32154	261
TYCLRQPLDCYYSRPSRPWPRCSWW	35546	38792	16160	31293	1545
AEDTAVYYCAKDPYGNPPDDYWGQG	17122	27311	17309	24767	166
DTAVYYCGRETGSYDAYQIAYWGRG	21987	37724	20252	21023	163
AEDTAVYYCAILSQSVYNLDYWGQG	16581	28914	17317	19492	120
LRAEDTAVYYCAMWGSGHREYWGQG	19119	29080	11332	19424	168
SEDTAVYYCSRESAVGTSYDSWGQG	12617	25038	15911	19174	148
EDTAVYYCAKSTGNWGCPNDYWGQG	23565	44791	23014	17854	176
SLRDEDTAVYYCARDEAGWSHWGQG	17376	30621	15014	17756	405
EDTAVYYCAEEDDSYYGEFGYWGQG	17186	30880	16818	17709	440
LRAEDTAVYYCVVGFSSSYDYWGQG	13906	26238	15769	17049	404
NSLRAEDTAVYYCVNWGVFGYWGQG	18770	36470	23759	16685	259
NSLRAEDTAVYYCAKRFTLEYLGQG	9671	19110	13418	16246	223
EDTAVYYCARASKADAWDLDYWGLG	17277	26716	17582	16157	123
EDTAVYYCVDWFGVEGAGLEYWGQG	9670	18366	10942	15772	214
CEGPIHHHQRQRQEYVWIVEYWGQG	23943	36499	18188	13672	150
NSLRDEDTAVYLCAQEGPFTVWGRG	5409	10254	5834	12413	57
DTAVYYCASGAGADIWILFDYWGQG	18550	26396	15864	11863	391
TYCLRQPLDCYYSRPSRPWPRYSWW	13181	15624	8889	11645	3692
RAEDTAVYYCVKRARRDDSGDWGQG	17767	31401	14556	11461	1929
DTAVYYCASNSDYDSYGDLEYWGQG	10994	10638	4575	11369	84
AEDTAVYYCAKSNTIATPFEYWGQG	11112	19083	8532	10918	129
EDTAVYYCGRAGSSGWVPPEYWGQG	8071	8350	4524	10162	66
TYCLRQPLDCYYSRPSRPWPRCNWW	12864	14924	11584	10084	1915
RAEDTGTYYCTQRSSWYYPIHWGHG	21784	22808	10102	10041	4952
MNSLRAEDSAVYYCAMDWDDYWGQG	20366	27012	11202	10028	133
AEDTAMYYCAASYYDNFLAEVWGRG	9328	18883	13667	9529	459
TAMYYCVKAYDGDWGGYNLDYWGQG	8425	13864	6027	9527	495
EDTAVYYCAKEPSGPHDNFEHWGQG	5228	5940	2986	8772	175
SLRVEDTAVYYCAKLTGSLEYWGQG	8044	17265	9297	8620	97
AEDTAVYYCARGTSGWGDHEYWGQG	4528	8504	5216	8518	303
AVYYCAGVGRFTGGPGSCFDYWGQG	4101	7732	5357	8474	609
AEDTAMYYCARSIATGEELEYWGQG	6730	10577	6022	8456	660
LRTEDTAVYYCAHENWGAYEHWGQG	12025	17937	13000	8220	92
IYHCAKGLYYNGVYLRDNFDYWGQG	8175	13602	7890	8152	55
EDTAVYYCARDTSSRYASFDSWGQG	7648	14064	7169	7860	160
TAVYYCARASGYMDTGGALDYWGQG	12275	12715	8612	7574	423
DTAVYYCARDLGDIVPTGSEYWGQG	10725	16139	7353	6930	406
AEDTAVYYCADPPWAESIIDYWGQG	11623	12687	8476	6848	174
LRAEDTAVYYCAKQKDGYTEYWGQG	14520	14110	7823	6783	93
MYYCAKGRSFSWASDTHSFDYWGQG	11372	10377	4327	6681	259
TEDTAVYYCARDGPMVVMRTYWGQG	65042	51810	18723	6673	294
RPDDTAVYYCTPTYQREDFYYWGQG	13138	14953	7033	6637	74
DTAVYYCAKDTTYGYDDDLEYWGQG	9997	15543	6343	6584	570
SLGDPNPLYISGYRDEGYSDYWGQG	4412	8435	3213	6398	46
EDTAVYYCAMGLYIWTPWIEYWGQG	14	7	6	5818	11
MNSLRDEDTAVYYCARAESDYWGQG	5861	5355	2753	5774	130
DTAVYYCAKEYTSGWADNFDYWGQG	5177	9944	3924	5715	46
QMNSLRADDTAMYYCPNWWGRWGQG	6153	10062	5491	5670	64
LTVDDTAVYYCAPSPWWVPRYWGQG	10893	8433	4305	5352	52
MNSLRAEDTAMYYCAGGWADPWGQG	8279	7723	3925	5231	40
MFTGQYSPNWYLILWTNNFDYWGQG	7004	11914	6176	5099	43
QMNSLRAEDTAMYYCAKPDAYWGQG	11727	8036	2457	5075	784
LRAEDTAIYYCARENWGSFDYWGQG	7048	12080	5096	5073	202
DTAVYYCRPPPAADVLDNLEYWGQG	9305	11022	3896	4744	1681
LRAEDTAVYYCVRAYPSALDRWGQG	5031	8144	3945	4733	644
QMNSLRAEDTAMYYCASPRGYWGQG	6921	6230	3509	4408	53
MNGLRAEDTAVYYCVRGFGRFWGQG	9481	11541	6801	4136	34
LREDDTAVYYCARDAGWSDDYWGQG	6452	6149	2963	3936	33
RAEDTAIYYCGKDIGGWTPDYWGQG	6840	3784	2127	3923	9
TAVYYCASATDDSYEGRYLDLWGQG	2791	2732	1637	3811	803
DTAVYYCAKSIDASGTGNFDYWGQG	8267	6953	3783	3755	43
LRAEDTATYYCGDPYSTNVEYWGQG	6770	8885	5528	3735	338
TVEDTAVYYCARRSSWYYPVDWGQG	14685	10652	5692	3686	253
RDEDTAVYYCTKGDWAGSLEYWGQG	6215	6080	3142	3650	55
EDTAMYYCANLGGIHGYDPEYWGQG	4976	4433	3126	3641	58
EDTAVYFCAKGETYDSFYIDFWGQG	1733	3360	2978	3418	96
EDTAVYYCSKATHIWVVDFEYWGQG	1964	2325	811	3401	30
LRDEDTAVYYCAKESSGTMEYWGQG	7205	5708	2604	3304	387
DETAVYYCATRWRYYDSVFEYWGQG	7977	5621	3290	3287	34
VYYCAMVFLLNTAIKHDYLDLWGQG	6192	7584	2967	3243	51
TAVYYCAKAPPGDINWVNFDYWGQG	8620	9205	4616	3222	101
EEDTAVYYCVRDEGRFGNFDHWGQG	3251	3250	1655	3132	3420
AEDTAVYYCARAEGSTGGAGYWGQG	9048	6881	6479	3093	73
EDTAVYYCARGGMEVAARVDYWGQG	5412	5903	3266	2944	64
MNSLRADDTAMYYCTMWAQEYWGQG	5068	6541	2073	2926	38
DTAVYYCTTVRDSYYLGSLEYWGQG	10684	8867	3926	2910	188
DTAVYYCAKEGIVLVVGNLEYWGQG	831	1449	2334	2856	186
RAEDTAVYYCATTEYDRFYEFWGQG	9956	10411	3131	2852	151
SLRAEDTAVYYCAKVRSGTGYWGQG	2048	2540	1923	2846	527
RVEDTAVYYCTSGGIIAGFESWGQG	6213	6659	2952	2785	52
RVEDTAVYYCAKETPNGNFDYWGQG	9267	8826	2330	2774	27
DTAMYYCAKDRAAVVGASFDYWGQG	7646	7931	4766	2736	90
TAVYYCAWGRLRYDTYRNLKYWGQG	6274	5147	1337	2704	101
TAVYYCARLGYGTYGDMYFDVWGPG	6447	8457	4933	2661	36
DTAVYYCAKDLGYDSYYCPEYWGQG	5796	10757	5629	2633	181
EDTAMYYCARTPLGYTHGYEYWGQG	4781	3659	1352	2612	240
GEDTAVYYCTRIVAAGLPSGYWGQG	6856	7606	2069	2599	36
TYCLRQPLDCYYSRPSRPWPGCSWR	4178	4937	2516	2511	3815
RAEDTAVYYCGRGFYDSDFELWGQG	8612	6267	2982	2429	204
RAEDTAVYYCAIHTYEYGSEYWGQG	4616	2735	1399	2413	49
EDTAVYYCADSDSYYWGLIEYWGQG	9624	8220	3995	2382	125
EDTAVYYCAKDWRDAMVLFDYWGQG	4154	3449	2060	2349	502
RVEDTAVYYCVAGWSYGSYYNWGQG	9566	4178	1657	2340	812
LKVEDTAVYYCARHDSSGIEYWGQG	2738	2742	1205	2336	29
MNSLRAEDTAVYYCALRAFGYWGQG	3018	5159	2332	2316	63
MDSLRAEDTAVYYCADPFPGYWGQG	3328	2718	653	2307	13
MNSLRAEDTAVYYCAKDWFDYWGQG	7750	6443	2434	2235	2152
YYCGNRAPVSRCLSLCNAFGYWGQG	686	1256	1335	2197	36
EDTAMYFCAGDRADTTPYIENWGQG	5278	4448	1713	2175	114
SLRAEDTAVYYCASDRSSWYDWGQG	9090	8740	2769	2168	655
AEDTAVYYCAKDLPGDSYLGNWGQG	9548	7098	2373	2157	373
QMNSLRAEDTAVYYCAREFEYWGQG	14134	9094	2259	2128	179
SLRAEDTAVYYCADVAAWEGYWGQG	9389	7283	2272	2086	190
EDTAVYYCARDSSNRYASFDSWGQG	15596	13539	5031	2015	208
AIYYCAKSTGFFDTYYEEDEFWGQG	8550	4175	1218	2006	62
DEDTAVYYCTRDLWDIYGFDQWGQG	5262	3821	1390	1945	30
EDTAVYYCASGLYIWTPWIEYWGQG	0	0	0	1919	4
TAVYYCSKADNTYGSGGTFEYWGQG	7106	5938	1660	1877	2245
MNSLRVEDTAVYYCAVWVCDYWGQG	5035	3579	2626	1874	94
NSLRAEDTAVYYCASGWDLYFGGQG	907	722	713	1860	652
TAVYYCASGVRYYGSLPDFDFWGQG	3682	2666	732	1819	796
MNSLRAEDTAVYYCTTYYLEDWGQG	7919	6115	2122	1808	721
DTAVYFCARGILVVGTTMFDYWGQG	2907	2061	1157	1772	18
TYCLRQPLDCYYSRPSRPWPRCIWW	2748	3295	1532	1766	649
LGAEDTAMYYCAKSLGVADAYWGQG	1704	1376	593	1729	428
TAVYYCATGGYGSYYGALSDYWGQG	3853	2071	603	1725	51
NSLRDDDTAVYYCGKDKGGPVLGQG	4578	6254	2754	1722	12
EDTAVYYCGKGNSGGSFQVENWGQG	5998	6349	3685	1664	46
NSLRAEDTAVYFCAIDPTTQCWGQG	6225	5075	1639	1652	51
TAVYYCARGPYETRYADNFDYWGQG	3005	2565	408	1613	48
RAEDTAVYYCARAHPSVFLEYWGQG	4419	5066	3180	1596	498
AVYYCAKVDHTYGDYISAFELWGQG	1771	2330	1372	1580	2093
AMYYCAKKDREGGSYGSGFDYWGQG	11775	11621	4675	1578	59
RGRVLLCKEFSWLSDWPRYPPLGPR	3312	3933	1224	1526	12
NSLRAEDTAIYYCVKDFQLSIWGQG	2299	1010	172	1508	63
DDTAVYYCARGLYIWTPWIEYWGQG	6	2	7	1504	6
EDTAMYYCANTAYTLGSNFDHWGQG	7890	4097	1412	1498	38
AEDTAVYYCVKKGWGGVSLEYWGQG	4001	4094	1277	1489	325
SLRAEDTAVYYCATPSYYLEYWGQG	5534	3787	1721	1484	484
GLSPEDSAVYYCAKGVSTFDYWGQG	8061	6152	2561	1479	47
RAEDTAVYFCVAGYHDISPEYWGQG	4812	3090	1079	1458	33
NSLRAEDTAVYYCAAGGDLGYWGQG	1695	2019	668	1448	45
NSLRAEDTAVYYCARGDTLAYWGQG	3365	4709	2382	1422	102
EDTAAYYCAKDLDSWYSEFCYWGEG	7029	6248	1915	1367	310
AVYYCAKEGVGTYGYVGDLEYWGQG	5535	4188	1207	1359	474
LRAEDTAVYYCATWGWGNLEYWGQG	5196	5026	1585	1337	630
LRAEDTAVYFCANGYYDYLDFWGQG	2597	1420	403	1335	22
YCAKANRPWGSNWYEPYDFEYWGQG	5120	4771	1743	1334	398
EDTAVYYCVRDPREASYNLDYWGQG	10528	8083	2781	1291	109
SLRAEDTAVYYCARDEAGWSHWGQG	2425	4343	2109	1265	32
TAVYYCAKGSYGWVATSDLHYWGQG	2239	1694	693	1248	27
QMNSLRDEDTAVYYCARATLDWGQG	8425	7584	3260	1246	1575
GAEDTAVYYCAKEFRWSGWDHWGQG	6515	5661	2941	1235	40
EDTAMYYCGKGWAGTNPSPDYWGRG	3679	2675	807	1228	11
TAVYYCAMSRSRSWSDYNLEYWGQG	8234	4684	1252	1200	460
LQMNSLRAEDTAIYFCLGTPYSGQG	8488	4665	1460	1189	194
SLRAEDTAVYHCARGWHGFDYWGQG	8073	3601	998	1187	25
LRVEDTAVYYCASLSRDYLDFWGQG	7368	7225	1674	1165	567
TAVYYCARDRERQSWGPYPEYWGQG	915	1602	2403	1136	335
SLRAEDTAVYYCAKGGVLFDYWGQG	2447	1769	325	1127	13
DTAVYYCAKESVVTNWLWFEDWGQG	9761	7777	2674	1118	33
PVCKRPLGCELGLWSPLLFRRLGPR	174	269	184	1117	4
VYYCVGSENLFGSFTGKNFDYWGQG	5002	5980	2449	1107	30
TAEDTAVYYCAKDGQQVRLEYWGQG	1229	1708	809	1107	268
LTAEDTAVYFCASVTVGSYDSWGPG	6342	2497	1111	1096	13
EDTAVYYCVPTYYDTDFPIEYWGQG	4982	3058	865	1091	406
EDTAVYYCAKDLGTYGYNFDYWGQG	6096	5111	1756	1074	275
SLRAEDTAVYYCASPSKLPLFWGQG	7763	4306	1395	1073	25
EDTAVYYCDSYYDSRGTDFEYWGQG	6601	3800	1474	1050	14
AEDTGVYYCGDPPSSNWYNGWWGQG	3409	3476	1944	1040	18
EDTAVYYCARGLYICTPWIEYWGQG	1	3	1	1024	1
AEDTAVYYCAREGAYTFSLEFWGQG	3869	3361	827	1014	17
AEDTAVYYCVDLYTDTWPPGRWGQG	653	296	163	1013	52
EDTAVYYCAHGGWLEVFNLEFWGQG	7915	5336	2200	982	163
YYCVKDPFCVGDHCFSGGPEYWGQG	6840	5658	1583	944	64
EDTAMYYCARGLYIWTPWIEYWGQG	5	1	3	923	6
AEDTGTYYCARRYNGNFYEDFWGQG	5062	3626	1507	897	49
AVYYCAKVVAMVYVRAPLFDDWGQG	4723	2303	1056	897	279
LRGEDTAVYYCARARPDIWIVWGLG	2324	1914	701	887	8
RVEDTAVYYCAKDGPPGNLEYWGQG	1266	1108	594	883	58
EDTAVYYCAKDSSGGNWELDYWGQG	3486	1204	483	878	15
LTDEDTAVYYCTREGNYYIGDWGQG	6684	3997	1242	875	28
DTAMYYCAGQTTIVNGGKFEYWGQG	6474	3741	2212	868	781
EDTGVYYCAARRYDEYSDIEFWGQG	8363	7608	1592	866	31
EYTAVYYCARGLYIWTPWIEYWGQG	2	2	0	858	3
DTAVYYCAPAPYSSSWAHFDYWGQG	4202	3139	1336	837	52
EMNSLRAEDTAMYHCTDYGPYWGQG	4205	3778	1938	835	65
AVYYCAKDLRSGGWGPTPIESWGQG	2745	1514	366	824	16
TAIYYCASRSSWAFEGPVFDHWGQG	936	641	158	820	78
TALYYCARPESRSWHGGNFHYWGQG	1166	631	822	814	8
TYCLRQPLDCYYSRPSRPWPRGSWR	1316	1587	734	813	3320
AEDTAVYYCVSDDPGARNFDHWGQG	6334	6377	1830	796	26
EDTAVYYWARGLYIWTPWIEYWGQG	1	0	2	795	1
TADDTAMYYCAQTITGSPFDSWGQG	5	2	187	793	125
LRAEDTAIYYCAKTDNYYVGYWGQG	7656	6262	1949	773	127
MNSLRAEDSAVYYCALGFSGHWGQG	6266	4125	1214	767	61
EDTAVYYCAKAPDWLEASFDYWGQG	922	1448	223	760	118
QMNSLRTEDTALYYCLGGPDYWGQG	9	3	2	751	579
QMNDLRVEDTAVYYCGAPWAFWGQG	1931	2202	1211	745	53
EDTAVYYCARGLYIWTPWIEYWCQG	2	1	1	726	0
LRAEDTAVYYCARGGSNWYGYWGQG	7872	6018	1408	725	79
EDTAVYYCAKAPDIWYDNFEYWGQG	5157	3997	901	725	577
EDTAVYYCVPVGQWYPVGHEYWGQG	2116	1822	913	721	494
DDDTAVYYCAREAADRYDFEYWGQG	2161	1673	573	720	62
DTAVYYCATGYIWIMDDYLDVWGQG	1127	770	221	718	5
EDTAFYYCARGLYIWTPWIEYWGQG	2	0	0	691	3
AEDTAVYYCSRESAVGTSYDSWGQG	841	1558	868	687	9
EDTAVYYCARGVYIWTPWIEYWGQG	0	3	1	671	0
NSLRAEDTAVYYCSSDSFFDHWGQG	0	0	0	669	27
TAVYFCARTDVVVSVGGTFDSWGQG	19371	7696	4775	668	35
AEDTAVYYCAKDSPWLGPKGYWGQG	2	0	0	663	35
EDTAVYYCARGLYIWTPWIEYLGQG	3	0	1	661	0
AEDTAVYYCAKENLVVAGFDYWGQG	0	0	1	659	13
EDTAVYYCAPGTNWGVRNLEYWGQG	9031	10909	3850	657	83
EDTAGYYCARGLYIWTPWIEYWGQG	3	0	2	649	3
EDTAVYDCARGLYIWTPWIEYWGQG	3	0	0	648	0
EPRTRLCITVQGIHSWGGSVVWATG	190	423	237	636	0
DTAIYYCARSSPTTWYDNFDYWGQG	4	3	0	635	17
AEDTAMYYCARSVATGEELEYWGQG	9074	7275	4429	623	77
NSLRAEDTAVYYCVYSVDWACWGQG	3015	1641	763	620	12
TAVYYCARAPATSRGWGGGGYWGQG	1	6	0	607	53
EDTAVYYCARGLYILTPWIEYWGQG	2	1	0	606	1
AVYYCADPPSGVHMDSDVLEYWGQG	0	4	4	603	5
DTAVYYCAKPYSSNWEYNLDFWGQG	4360	3460	1857	598	22
LRAEDTAVYYCADPSNDHLDLWGQG	5423	4411	822	590	54
EDTAIYYCARGLYIWTPWIEYWGQG	3	5	0	588	0
EDTAVYYCARGLYIWTPWSEYWGQG	1	1	0	581	0
EDTAVYYCARGLYIWTPWIEYWGHG	1	1	1	577	2
MNSLRAEDTAIYYCARVLGEYWGQG	1	1	2	575	55
AEDTAVYYCVSGTPGGSLFWYWGQG	0	1	0	572	9
DTAVYYCARVNYGDYRGGIDYWGQG	3265	3323	541	554	618
LTSVTSEDTAVYYCARAELKAWGQG	1653	1469	473	550	974
MYYCAKGPGYERQTRHDYLDVWGRG	2658	2020	581	546	15
EDTAVYYCAKDWRDAMVLFDSWGQG	1625	966	312	543	132
DTAIYYCAKAGSTGCGVPSDYWGQG	2386	3061	1034	537	9
VYYCAKPEPEANIWIVSNLEYWGQG	7061	3692	869	534	157
AEDTALYYCETSRRRCYRTMVWTTG	1613	3362	1937	527	61
EDTAVYYGARGLYIWTPWIEYWGQG	2	0	0	521	0
MSSLRAEDTAVYFCAANVIMYWGQG	1	1	0	520	117
EDTAVYYFARGLYIWTPWIEYWGQG	1	0	0	502	2
LTAEDTAVYYCARPSYDGSGGWGQG	478	449	322	489	314
SLRAEDTAVYYCAKLTGSLEYWGQG	978	1963	1006	486	14
EDTAVYYCARGLYIWTPLIEYWGQG	0	0	0	486	0
MNSLRAEDTAIYYCAKPELGYWGQG	2940	3356	2272	484	1352
ISEDTAVYYCLSLGNTIYFDHWGPG	736	457	138	481	209
RAEDTAMYYCAKDGGVWTLEYWGQG	2	3	0	477	455
MNNLRPEDTAVYYCTREVAHYWGQG	1146	628	320	473	77
RVEDTAIYYCAKDGGWNFFHYWGQG	2572	1168	171	471	18
EDTAVYYCARGLYIWTPWIEYWGQC	0	1	0	463	0
DTAVYYCARVFSDSRYPDFDYWGQG	0	1	0	462	67
AEDTAVYYCARGKSGLGDLEYWGQG	4921	4507	1462	455	29
EDTAVYYCARGLYIWTPWIEYGGQG	0	5	0	453	0
GLRAEDTAMYFCGGGGHKLEYWGQG	441	487	276	445	2
EDTAVYYCARGLYIWTPWIDYWGQG	3	3	2	441	3
EDTAVYFCARDGGTIARRADYWGQG	1561	792	380	440	62
YYCAKDSTTPIGIATGTGPEYWGQG	929	414	268	439	3
VYYCARDGGLVLVVGPQPFDYWGQG	1066	603	101	436	628
SEDTAVYYCARWISGGETFDYWGQG	663	864	552	429	1
EDTAVDYCARGLYIWTPWIEYWGQG	2	1	0	429	0
AEDSAVYYCAILSFWGYDLDQWGQG	3330	1299	71	419	186
MNSLRAEDTAVYYCARAESDYWGQG	788	629	383	417	21
EDTAVYYCARGLDIWTPWIEYWGQG	1	0	0	416	1
NSVRVEDTAVYHCSRTWDLDYWGQG	1297	912	512	415	2
RPEDTAIYYCVKDFPGATFDYWGQG	6885	4896	1376	413	185
RAEDTAVYYCVRDPRGLRIDSWGQG	2826	1515	272	411	317
EDTAIYYCGKDPGAWTYAPEYWGQG	4496	4036	1754	406	146
DTAVYYCARIYGNYYGPNFDYWGQG	5900	3728	924	398	161
EDTAVYYCARGLYIWTPCIEYWGQG	0	1	0	394	0
AEDTAVYFCAKDFYDYYYPEDWGQG	2941	3049	1183	393	438
EDTAVYYCARGLYIWTPGIEYWGQG	1	2	0	392	3
EDTAVYYCARWLYIWTPWIEYWGQG	1	1	0	390	0
AVYYCARDVAGSSGWGNNLEYWGQG	8	10	28	389	1042
EDTAVYYCAMLGYYNNYYVWYWGQG	3211	1337	470	386	13
CEGPIHHLQRQRQEYVWIVEYWGQG	926	1437	623	381	8
LTAEDTAIYYCARTMGFIFDYWGQG	652	1382	471	381	310
DTAVYYCAKGPGWTAGASTDYWGQG	402	421	1161	377	595
LRAEDTAMYYCAEDARGAFDYWGQG	5570	4253	1291	373	38
AEDTAIYFCARGDIYGDDTVYWGQG	5274	2447	719	371	14
SLRAEDTAVYYCAKELRDSPEWGQG	382	697	120	365	130
ADDTAVYYCADLGTGPPDLGYWGQG	37	36	10	363	243
DDTGLYFCAPSRLATGTQLIYWGQG	1	0	2	363	24
NSLRAEDTAVYLCAQEGPFTVWGRG	193	440	245	359	1
DLKVDDTATYYCAMSNHGLASWGQG	950	543	278	354	10
AVYFCAKDYGTYYGLPYNFDYWGQG	3380	1893	240	353	130
EDTAVYYCARGLYIWTPWMEYWGQG	3	0	3	347	1
LRAEDTAVYYCAHENWGAYEHWGQG	1002	1688	1089	343	21
AVYYCAKETFYGFYLGDPFDFWGQG	2793	2841	1433	342	126
RAEDTAVYYCTNRRYDRSFEYWGQG	2122	2326	1041	341	793
EDTAVYYCAKDLGTYGYNFEYWGQG	8	2	2	339	349
LRAEDTAMYYCTNEWWGALEYWGQG	4307	1626	585	338	234
TAEDTAVYYCAKASAWSAFADWGQG	2664	1619	1121	337	48
EDTAVYYCSRGLYIWTPWIEYWGQG	0	0	0	337	0
RAEDTAVYYCTKGDWAGSLEYWGQG	758	753	420	334	18
SLRDEDTAVYYCAMDEAGWSHWGQG	312	363	184	329	7
LRAEDTAVYYCAKESSGTMEYWGQG	1267	1084	601	319	1576
LQMSNLTAEDTAVYYCAQRLYWGQG	5271	2514	619	319	54
RAEDTAVYYCVKRARRDDSWDWGQG	467	455	202	317	29
EPRTRPYIIVRRMPMVPWPIVWTTG	106	260	149	312	11
VYYCAKSGAYWTYGYRYNLEYWGQG	8	12	71	311	698
AVYYCAKEDGNNWGSVFDLDYWGQG	1150	1021	528	306	145
DTAFYYCAKAQDTYVPGNLEYWGQG	371	713	882	303	1
EDTAVYYCARGLYIGTPWIEYWGQG	1	0	1	297	1
SLRAEDTAVYYCAKDHGGLGYWGQG	325	340	1657	294	452
EDTAVYYCAKSPYGGVLMGESWGQG	2	0	55	294	18
DTAVYYCAKDPFQGLGINLDYWGQG	739	704	159	291	75
LRAEDTAVYYCAPSPWWVPRYWGQG	1211	985	493	290	4
AEDTAVYYCAKDTTYGHDYDYWGQG	1506	1794	1102	284	57
TAMYYCASGEGLNIWVTGSLYWGQG	1397	531	205	280	92
EDTAVYYCERGLYIWTPWIEYWGQG	0	0	0	280	0
EDTAVYYCARVLYIWTPWIEYWGQG	1	0	0	273	0
EDTAVYYCARGLYIWTPWIEYWGQV	0	0	0	270	0
VEDTAIYYCAKDPLDGRDPGYWGQG	287	283	145	268	346
AVYYCPKGTYYGSYYGVDFDYWGQG	5227	1881	334	263	18
EDTAVYYCARGLYIWTPWIEDWGQG	1	1	0	263	0
MNSLRAEDTAVYYCVRGFGRFWGQG	709	859	393	259	5
RDEDTAVYYCVEAQWAGFFDYWGQG	0	0	0	254	61
LRAEDTAVYYCARDAGWSDDYWGQG	726	704	298	252	23
TTEDTAVYYCARLTRGNWFFYWGRG	1375	1693	408	251	5
EDTAVYYCTDWILVRYDYYGYWGQG	878	241	124	251	144
SADDTAVYYCVADGPASYYEFWGQG	10792	23	7	246	59
VDEIRQDSNGNVVILSYNPKYWGQG	6177	3997	870	245	52
TAVYYCAKDAWAYGYGSNLEYWGQG	4	4	71	242	189
RAEDTAVYYCTPTYQREDFYYWGQG	1003	1109	526	242	6
DDTAVYYCARVSYYDSRYLEYWGQG	267	479	424	242	2
EDTATYYCADQYGYVTWRFENWGQG	0	0	0	242	9
NSLRTEDTAMYYCTNPGGLKYWGQG	0	0	0	241	0
TYCLRQPLDCYYSRPSRPWPRSNWW	1582	1698	824	239	2553
AEDTAVYYCARWISGGETFDYLGQG	76	57	46	237	0
LRADDTAVYYCAERSASNAKYWGQG	0	1	0	237	38
EDTAVYYCARGLYIWTPWIEYCGQG	0	0	0	236	0
TYCLRQPLDCYYSRPSRPWPRCSWC	176	203	69	235	31
RVEDTAVYYCARSGWGYNFDYWGQG	2419	1760	943	234	132
MNDLRADDTAMYYCATREPLYWGQG	1065	468	285	234	214
EDTAVYYCATRWRYYDSVFEYWGQG	1307	813	566	232	56
EDTAVYYCARALGDSWQDFDYWGQG	317	464	190	228	88
EDTAVYYCADRLGTIATASRYWGQG	1916	622	218	225	4
MNSLRAEDTAVYYCAMDWDDYWGQG	926	1325	535	223	7
SEDTAVYYCSRDSAVGTSYDSWGQG	114	154	88	219	0
EDTAVYYCVRGLYIWTPWIEYWGQG	0	0	0	212	0
DTAVYYCGRETGSYDAYQIAYWGQG	330	447	175	211	9
VEDTAVYYCARWISGGETFDYWGQG	162	220	152	209	3
RAEDTAVYYCAKETPNGNFDYWGQG	1033	935	296	206	15
EDAAVYYCARGLYIWTPWIEYWGQG	0	1	0	206	0
MSSLRAEDSAVYYCADPDMEYWGQG	157	198	99	205	322
YCAKGAQYDPYYGGVFNVFDYWGQG	3611	2496	662	205	143
DTAVYYCLKGDNIKNPYTFHYWGQG	1	0	0	203	131
EDTAVYYCARGLYRWTPWIEYWGQG	0	0	0	199	0
YYCVKSTRSWFPGLVLYNFDYWGQG	1216	864	398	196	1
AEDTAVYYCARSIATGEELEYWGQG	278	433	290	195	57
EDTAMYYCARVSYYDSRYLEYWGQG	186	402	281	195	9
EDTAVYYCARGLYIWTPWIEYWGRG	0	2	2	194	1
AEDTAVYYCAASYYDNFLAEVWGRG	446	929	597	193	29
RVDDTAVYFCAQDTSSWSYSFWGQG	0	0	0	193	85
VYYCAKGRSFSWASDTHSFDYWGQG	670	562	244	189	14
LRAEDTAVYYCARENWGSFDYWGQG	246	410	203	188	15
DTAMYYCARDSQLGRFSGLGYWGQG	211	368	154	185	6
SLRAEDTAVYYCAKVRSGTGHWGQG	6034	3198	1099	184	937
AEDTAVYYCVVHIGNSWLFDYWGQG	593	675	179	181	19
SLIDEDTAVYYCARDEAGWSHWGQG	140	275	97	177	2
SEDTAVYYCARDRYDISGFGYWGQG	6272	2434	700	174	20
AEDTAVYYCAILSQSVYNLDYWGHG	178	138	94	174	2
SLRAEDTAVYYCANQGNWFEFWGQG	18	9	2	171	8
EDTAVYYCARGLYIWNPWIEYWGQG	0	0	0	171	0
TYCLLQPLDCYYSRPSRPWPRCSWW	190	148	68	168	5
TYCLRQPLDCYYSRPSRPWPGCSWW	1030	1226	569	167	169
AVYYCARRVADIYWGIDGIDYWGPG	36	30	19	166	53
RPESRGHGHVFLWGGGHKLEYWGQG	141	202	118	166	1
DTAVYYCGRETWSYDAYQIAYWGRG	151	249	107	163	1
TAIYYCAKDPLLVGAMGEGEYWGQG	0	7	125	162	11
RAEDTAVYYCAALETGDIPQDWGQG	1004	1197	364	161	52
AEDTAVYYCTRIVAAGLPSGYWGQG	766	873	188	160	0
EDTAVYYCARASKADAWDLDYWGQG	273	423	166	160	12
VEDTAVYYCAILSQSVYNLDYWGQG	391	585	346	158	5
DDTAVYYCAEEDDSYYGEFGYWGQG	324	588	298	157	7
EDSAVYYCARGLYIWTPWIEYWGQG	2	0	0	154	1
QMNSLRAEDTAVYYCAKPDAYWGQG	545	314	126	153	49
EDMAVYYCARGLYIWTPWIEYWGQG	0	3	0	152	2
EDTAVYYCVDWFGVDGAGLEYWGQG	78	107	51	151	1
AVYYCAGPWGLVPGTWDYLDLWGQG	6918	3709	1467	145	52
MTSLRAEDTAVYYCADFPLEFWGQG	1561	703	316	143	48
TAIYYCARQAGTDASGTPLVYWGQG	2	0	0	143	96
EDTAVYYCARGLYIWTPWIEYWGQD	0	0	0	143	0
TYCLRQPLDCYYSRPSRPWPRGSWW	829	778	377	142	178
ADDTAVYYCARWISGGETFDYWGQG	77	145	115	141	0
ADDTAVYYCASEGPDPLSLGHWGQG	482	384	156	140	43
MNSLRAEDTAVYYCADPFPGYWGQG	373	266	68	140	36
HGRLFLWKMWNVVLLTCFFDCWGQG	204	195	102	140	1
QMNSLRAEDTAMYYCPNWWGRWGQG	341	490	287	138	170
MNSLRAEDTAVYYCAVWVCDYWGQG	651	511	371	137	403
SLRAEDTAVYYCATSDWGVGYWGQG	2	1	2	136	210
EDTAVYYCARDPQGYGNYGVYWGQG	15	9	2	133	51
RAEDTAVYYCTSGGIIAGFESWGQG	509	530	246	133	7
RVEDTAIYYCVGPGQLGGWGYWGQG	1492	654	224	132	20
EDTAVYCCARGLYIWTPWIEYWGQG	0	0	1	132	0
RAEDTAVYYCASGNYYGGFDYWGQG	7	4	18	131	128
GHGLRAEDTAIYYCAKPELGYWGQG	961	1315	822	131	7
DSLRAEDTAVYYCVNWGVFGYWGQG	271	532	342	130	4
EDTAVYFCARGLYIWTPWIEYWGQG	0	0	0	130	0
SEDTAVYFCLRHMDFSWLFDYWGQG	3792	1653	537	129	50
AEDTAMYYCAKDPYGNPPDDYWGQG	179	310	178	129	5
DSLRAEDTAVYYCAKRFTLEYLGQG	151	296	203	128	12
EDTAVYYCTKGALYAFEDMDYWGQG	199	232	88	127	5
VYYCAKPPGSSSWFGGPNYDSWGQG	4584	2375	955	126	26
EDTAVYYRARGLYIWTPWIEYWGQG	1	0	0	126	0
EDTAVYYCTRGLYIWTPWIEYWGQG	0	0	0	124	0
AVYYCARGGDSSKWELRGLEYWGQG	1295	562	322	122	53
KDTAVYYCARGLYIWTPWIEYWGQG	0	0	0	122	0
NSLRAEDTAVYYCAKRFTLEYWGQG	56	139	82	121	16
EDTAVYYCAGGLYIWTPWIEYWGQG	2	0	0	121	0
TEDTAVYYCAIDGPMVVMRTYWGQG	1279	800	299	119	3
TEDTAVYYCARWISGGETFDYWGQG	134	134	136	119	4
SLGDPNPLYISGYRDECYSDYWGQG	74	113	32	119	0
EDTAAYYCARGLYIWTPWIEYWGQG	1	0	0	119	0
SLRAEDTAIYYCAKGRFYMEDWGQG	748	405	190	118	32
DEDTAVYYCARWISGGETFDYWGQG	67	145	90	118	4
MNSLRAEDTAVYYCAHGWFEYWGQG	105	66	74	118	1
LRAEDTAVYYCARHDSSGIEYWGQG	287	296	112	117	5
EDTAVYYCANSTGNWGCPNDYWGQG	54	104	50	117	0
TYCLRQPLDCYYSRPSRPWPRCSWR	561	670	343	114	1133
AEDTAMYYCAILSQSVYNLDYWGQG	236	392	246	114	0
VEDTAVYYCAKDPYGNPPDDYWGQG	252	333	206	114	0
EDTAVYYCAMVSYYDSRYLEYWGQG	33	44	32	114	0
TAVYYCVKAYDGDWGGYNLDYWGQG	287	396	166	112	15
EDTTVYYCARGLYIWTPWIEYWGQG	0	0	0	112	0
RAEDTAVYYCARRSSWYYPVDWGQG	630	501	219	109	20
EDTAVYYCARGLYIWTSWIEYWGQG	0	0	0	109	0
EGTAVYYCARGLYIWTPWIEYWGQG	0	0	0	109	0
EDTVVYYCARGLYIWTPWIEYWGQG	3	0	1	108	0
EDTAVYYCVDWFGVEWAGLEYWGQG	79	102	47	106	1
EDTAVHYCARGLYIWTPWIEYWGQG	0	0	0	106	0
AEDTAVYYCARDGGGSGSFDYWGQG	2875	3412	1795	105	939
LRVEDTAVYYCAMWGSGHREYWGQG	233	367	99	105	0
GDTAVYYCARGLYIWTPWIEYWGQG	0	0	0	105	1
ADDTAVYYCAILSQSVYNLDYWGQG	150	270	161	104	3
EDTAVYYCARTPLGYTHGYEYWGQG	275	228	79	103	25
EDTAVYYCARGLYIWAPWIEYWGQG	0	0	0	102	0
VEDTAVYYCAKSNTIATPFEYWGQG	211	296	104	101	0
EDTAVYYCAKGGSNWSSGMDYWGQG	227	191	98	101	6
DTAVYYCAKDRAAVVGASFDYWGQG	528	472	278	100	8
CEGPIHHHHRQRQEYVWIVEYWGQG	158	233	84	100	0
EDTAVYYCARGLYIWTPWIEYWVQG	0	0	0	99	0
DTAVYYCAKARDKWVQDAMDYWGQG	138	161	78	98	141
AEDTGVYYCAKDPYGIPADDYWGQG	0	0	0	98	8
EDTAVYYCARGLYTWTPWIEYWGQG	1	0	0	98	0
VYYCAKGLYYNGVYLRDNFDYWGQG	254	405	198	96	2
AEDTAVYYCAKLGYGNYGFDYWGQG	110	89	62	95	149
ADDTAVYYCVRDWGSDGSLDYWGQG	5176	2831	713	95	583
SAEDTAVYYCARDDGNGYSKYWGQG	6678	3441	1267	95	246
EDTAVYYCARGLYIWTPWIGYWGQG	0	0	0	95	0
TTGDTAVYYCARLTRGNWFFYWGRG	536	736	160	94	6
EDTAVYYCANLGGIHGYDPEYWGQG	395	331	228	94	7
DTAVYYCAKDAYGSLANSMDYWGQG	123	282	125	94	18
EDTAVYYCAIGLYIWTPWIEYWGQG	1	0	0	94	0
SLRDEDTAVYYCARDEAGCSHWGQG	59	52	23	93	2
AEDTAVYYCARWISGVETFDYWGQG	16	15	5	93	0
LTAEDTAVYYCASVGEDDLQYWGQG	72	71	48	92	108
YYCAKDPRPYYDSYYVDYLDYWGQG	857	300	183	92	5
DEDTAVYYCAILSQSVYNLDYWGQG	172	352	214	92	0
SLRVEDTAVYYCAKLTVSLEYWGQG	60	74	45	92	1
AEDTAMYYCAASYYDNFLAEVWGQG	94	185	92	91	16
AVYYCAKSTGFFDTYYEEDEFWGQG	643	324	84	90	7
LRTEDTAVYYCAHENLGAYEHWGQG	112	134	82	90	0
EDTAVYYCARGLYIWTPWIECWGQG	0	0	0	90	0
TYCLRQPLDCYYSRPSRPWPKCSWW	514	482	184	89	880
LRAEDTAMYYCAKSLGVADAYWGQG	156	119	48	89	56
SLGDPNPLYISGYLDEGYSDYWGQG	83	122	41	89	1
EDTAVCYCARGLYIWTPWIEYWGQG	0	0	0	89	0
AEDTAVYYCAILSQSLYNLDYWGQG	74	64	42	88	1
EDTAVYYCAKALFDRDLGLEYWGQG	2236	1631	300	87	70
AEDTAVYYCARWISGGETFDYWCQG	33	30	20	87	0
NSLRADDTAVYYCVNWGVFGYWGQG	163	284	226	86	2
EDTAVYYCARGLYIWTHWIEYWGQG	0	0	0	86	0
RAEDTGTYYCTQRSSWYYPIHWGQG	213	234	128	85	72
MYYCANGRSFSWASDTHSFDYWGQG	152	107	34	85	0
DTAVYYCGSETGSYDAYQIAYWGRG	77	100	53	84	2
EDTAVYYCARGLYMWTPWIEYWGQG	1	0	1	84	0
EDTAVYYCARGLYVWTPWIEYWGQG	0	0	0	84	0
EDTAVYYCAEEDDSYYWEFGYWGQG	94	80	46	83	1
RAEDTAVYYCAKEFRWSGWDHWGQG	867	804	370	82	19
DDTAVYYCARASKADAWDLDYWGLG	171	294	215	82	1
EDTAVYYCARASKADAWDLDYLGLG	111	65	51	82	0
EDTAVYYCARVSYYDIRYLEYWGQG	27	20	24	82	2
AEDTAVYYCARWISGGETFYYWGQG	17	19	9	81	0
TEDTAMYYCARERLGLCYVDSWGQG	0	0	0	81	30
AEDTAVYYCARTDWYLNAFGSWGQG	1929	908	405	80	26
DDTAVYYCVDWFGVEGAGLEYWGQG	106	174	94	80	2
AEDTAMYYCARWISGGETFDYWGQG	65	133	79	80	3
AEDTAVYYCVRDEGRFGNFDHWGQG	80	87	38	79	61
AMYYCAKDADSSNWGGPDLDYWGQG	4701	2169	513	79	1261
RAEDTAVYYCVAGWSYGSYYNWGQG	654	287	83	79	73
SLRVEDTAVYYCARDEAGWSHWGQG	269	416	186	79	7
MNSLRAEDTAVYYCAGGWADPWGQG	296	273	108	79	1
DTAVYYCASGAGADIWILFDYLGQG	112	124	68	79	3
QMNSLRVEDTAIYYCASRIWIWGQG	2126	1243	358	78	8
EDTAMYYCAEEDDSYYGEFGYWGQG	189	363	172	78	1
NSLRDEDTAVYYCVNWGVFGYWGQG	161	325	202	78	0
EDTAVYYCAKGETYDSFYIDFWGQG	81	192	129	78	3
HGRLLLWKMWNVVLLTCVFDCWGQG	82	172	117	78	0
TYCLLQPLDCYYSRPSRPWPRYSWW	60	67	42	78	16
EDTAVYYCAMDTSSRYASFDSWGQG	69	97	49	78	1
MNSLRAEDTAMYYCTMWAQEYWGQG	270	282	100	77	5
LRAEDTAMYYCADSSRDSLENWGQG	71	78	240	76	385
ADDTAVYYCARGTSGWGDHEYWGQG	62	164	91	76	66
RPDDTAVYYCTPTYHREDFYYWGQG	159	134	52	76	0
HGRLFLGKMWNVVLLTCVFDCWGQG	64	116	63	76	0
SLRDEDTAVYYCARDDAGWSHWGQG	49	42	29	76	1
AEDTAVYYCAKDPYGNPPDDYWGHG	50	30	18	76	0
EDTAVYYCARGLCIWTPWIEYWGQG	0	0	0	76	0
NSLRAEDTAVYFCGNPVRLDSWGQG	74	85	54	75	107
ADDTAVYYCAKDPYGNPPDDYWGQG	79	116	76	75	1
EDTAVYYCAKSTGNWGCPNDYLGQG	83	106	46	75	0
EDTAVYHCARGLYIWTPWIEYWGQG	0	0	0	74	0
LRAEDTAVYYCASLSRDYLDFWGQG	922	837	233	73	88
TEDTAVYYCARGSIGLELPGVWGQG	12035	4137	1501	72	437
LRADDTAVYYCAMWGSGHREYWGQG	198	310	159	72	0
DTAMYYCGRETGSYDAYQIAYWGRG	186	280	151	72	2
QMNSLRAEDTAVYYCPNWWGRWGQG	150	251	130	72	19
LRTDDTAVYYCAHENWGAYEHWGQG	95	145	98	72	1
TAVYYCAKEVPGAPWSDNLEYWGQG	34	40	29	72	47
AEDTAVYYCAILSQSVYNLYYWGQG	45	37	12	72	0
EDTAVYYCARVSYYDSRYLEYWGHG	42	34	9	72	0
AEDTAFYYCARWISGGETFDYWGQG	11	15	11	72	0
EDTGTYYCARGLYIWTPWIEYWGQG	1	1	0	72	0
EDTAVYYCVRPRGSSWFPFDYWGQG	6414	1469	9	71	2028
LRAEDTAMYYCANLPAAYAGFWGQG	5427	2087	753	71	14
TEDTAVYFCARDGPMVVMRTYWGQG	548	309	131	71	5
SLWDPNPLYISGYRDEGYSDYWGQG	75	142	36	71	2
LRAEDTAVYYCAMWGSGHMEYWGQG	51	41	13	71	1
LRAEDTAVYYCAMWGSGHSEYWGQG	17	10	4	71	0
AEDTAMYYCVKGVVVDTGFDYWGQG	7	4	7	70	455
TAMYYCARASGYMDTGGALDYWGQG	208	213	109	70	1
MNGLRAEDTAVYYCVMGFGRFWGQG	150	122	72	70	0
AEDTAVYYCAKYPYGNPPDDYWGQG	2	4	4	70	0
EDKAVYYCARGLYIWTPWIEYWGQG	0	0	0	70	0
SEDTAVYYCAILSQSVYNLDYWGQG	250	351	211	69	4
SLRAEDTAMYYCARDEAGWSHWGQG	182	339	149	69	4
VEDTAVYYCARGTSGWGDHEYWGQG	77	141	111	69	8
IYHCAKGLYYNGVYLRDNFDYLGQG	64	65	48	69	0
LRAEDTAVYFCASVTVGSYDSWGPG	585	235	95	68	5
RAEDTAVYYCAKDGQQVRLEYWGQG	229	313	157	68	61
DDTAVYYCAKSTGNWGCPNDYWGQG	203	300	202	68	1
DTAVYYCGRDTGSYDAYQIAYWGRG	52	92	42	68	0
AEDTAVYYCARWISGGETFDYWGHG	16	22	9	68	0
AEDTAVYYCASWISGGETFDYWGQG	9	8	5	68	0
EDTAVYYCARGLYIWTPRIEYWGQG	0	0	0	68	0
EDTAVYYCARGLYIWTTWIEYWGQG	0	0	0	68	0
TYCLRQPLDCYYSRPSRPWPSCSWW	331	242	166	67	231
RAEDTAVYYCTQRSSWYYPIHWGHG	375	404	170	67	113
TEDTAVYYCAILSQSVYNLDYWGQG	274	210	171	67	0
MNGLRAEDTAVYYCVRGLGRFWGQG	161	183	91	67	0
AEDTAVYYCADPPCAESIIDYWGQG	90	51	33	67	0
GLRAEDTAMYFFGGGGHKLEYWGQG	76	58	33	67	2
TYCLRQPLDCYYSRPSRPWPRYSWC	48	65	27	66	92
RAEDTAVYYCAKDGPPGNLEYWGQG	245	174	107	66	6
LTAEDTAVYYCAMWGSGHREYWGQG	147	196	74	66	0
AEDTAVYYWARWISGGETFDYWGQG	15	33	18	66	0
EDTAVYYCARGLYIWTPWIEHWGQG	3	0	0	66	0
DTAVYYCAMDLGDIVPTGSEYWGQG	94	139	57	65	4
DTAVYYCVRETGSYDAYQIAYWGRG	95	136	63	65	2
EDTAVYYCARGLYIWTPWVEYWGQG	0	0	0	65	0
QPERRGHGRVLLCKGRGWLVALGPG	64	113	34	64	3
AVYYCAGVGRFTCGPGSCFDYWGQG	26	35	21	64	5
EDTSVYYCARGLYIWTPWIEYWGQG	0	0	0	64	0
LGHILLCKETRKLFRPCPFGCLGPR	510	202	39	63	0
TYCLRQPLDCYYSRPSRPWPRCNWC	43	64	37	63	35
HGRVFLWKMWNVVLLTCVFDCWGQG	113	134	66	63	0
HGRLFLWKMGNVVLLTCVFDCWGQG	76	118	85	63	0
EDTAVYYWARVSYYDSRYLEYWGQG	26	38	34	63	1
EDTAMYYCVDWFGVEGAGLEYWGQG	83	144	86	62	8
AEDTAVYYCAILSQSVYNLDYLGQG	45	37	12	62	0
EDTAVYYCARVIYYDSRYLEYWGQG	4	10	5	62	0
EDTAVYYCAMGLYICTPWIEYWGQG	1	0	0	62	0
NSLRAEDTAMYYCVNWGVFGYWGQG	112	286	211	61	4
NSLRVEDTAVYYCAKRFTLEYLGQG	117	200	105	61	55
DEDTAVYYCAKDPYGNPPDDYWGQG	97	184	102	61	1
AEDTAVYYCARWISGGETCDYWGQG	17	33	24	61	0
EDTGVYYCARGLYIWTPWIEYWGQG	0	0	0	61	0
EDTAVYYCARGLYIWTLWIEYWGQG	0	0	0	61	0
MSSLRVEDTAVYYCANPGSDYWGQG	9	0	0	60	21
QMNSLRAEDTAVYYCASPRGYWGQG	298	237	133	60	5
DTAVYYCWRETGSYDAYQIAYWGRG	44	87	35	60	0
NSLRDEDTAVYLCAHEGPFTVWGRG	24	44	24	60	2
EDTAVYYCARLSYYDSRYLEYWGQG	24	15	19	60	0
YFCVKERTYRNSWYRGGDFDHWGQG	3	4	0	59	58
TRPCIIVGPPPAADVLDNLEYWGQG	131	137	60	59	28
HGLLFLWKMWNVVLLTCVFDCWGQG	63	114	69	59	0
SRRDEDTAVYYCARDEAGWSHWGQG	57	112	41	59	2
EDTAVYYCSRVSYYDSRYLEYWGQG	15	31	17	59	0
LRDEDTAVYYCAMWGSGHREYWGQG	101	211	86	58	0
EDTAVYYCVRVSYYDSRYLEYWGQG	39	96	59	58	0
NSRRAEDTAVYYCAKRFTLEYLGQG	32	73	39	58	2
NSRRDEDTAVYLCAQEGPFTVWGRG	15	33	18	58	0
EDTAVYYCARVSYYDSLYLEYWGQG	0	2	1	58	3
EDTDVYYCARGLYIWTPWIEYWGQG	0	0	0	58	0
TYCLRQPLDCYYSRPSRPWPRSSWW	273	207	80	57	205
LSTEDTAVYYCAKVWGTPREYWGQG	4	6	10	57	233
DDTAVYHCAKDLGRGVGSCEHWGQG	1	0	0	57	34
LTAEDTAVYYCVVGFSSSYDYWGQG	44	96	56	57	4
NSLRDEDTAVYLCAQEGPFTLWGRG	22	16	8	57	0
EDTAVYYCARGSYIWTPWIEYWGQG	0	0	0	57	0
RAEDTAVYFCAKDDGHGYNRYWGQG	2854	1302	353	56	67
AEDTAVYYCTRDLWDIYGFDQWGQG	404	286	82	56	2
NSLRDEDTAVYLCAQECPFTVWGRG	18	16	13	56	0
EDTAMYYCARASKADAWDLDYWGLG	154	182	113	55	0
AEDTAVYYCARESAVGTSYDSWGQG	102	184	116	55	0
EDTAVYYCAEEDDSYYGEFCYWGQG	51	47	29	55	0
AEDTAIYYCARWISGGETFDYWGQG	59	40	33	55	0
SEDTAVYYCSMESAVGTSYDSWGQG	45	31	20	55	0
DTAVYYCASNSDYDSYVDLEYWGQG	48	29	17	55	0
AEDTAVYYCAKDPYGNPPDDYLGQG	38	25	18	55	0
EDTAVYYCARGLYIWTPWIEYWGLG	0	4	0	55	0
EDTAVYYCAMGLYIWTPWIEYWCQG	0	0	0	55	0
VYYCAKDAEIHTSWYSPAFDYWGQG	1231	634	461	54	20
VRTEDTAVYYCAHENWGAYEHWGQG	98	123	75	54	1
HGRLFLWKMWNVGLLTCVFDCWGQG	46	102	58	54	0
MYYCAKGRSFSWASDTHIFDYWGQG	77	44	12	54	0
EDTAVYYCARVSYYDSRYREYWGQG	23	62	37	54	0
EDTAVYYCARVSYYYSRYLEYWGQG	17	16	7	54	0
EDTAVYYCARGLYIRTPWIEYWGQG	1	1	0	54	0
DETAVYYCARGLYIWTPWIEYWGQG	0	0	1	54	0
EDTAVYYCARGLYIWTPWIEYWGKG	0	1	0	54	0
SLRGEDTAVYYCAKGSETWDYWGQG	107	68	46	53	162
QMNSLRAEDTAVYYCARATLDWGQG	586	496	235	53	165
NSLTAEDTAVYYCVNWGVFGYWGQG	117	241	170	53	2
TYCLLQPLDCYYSRPSRPWPRCNWW	69	73	51	53	6
EDTAVYYCLDWFGVEGAGLEYWGQG	23	40	24	53	0
AEDTAVYYCARGISGGETFDYWGQG	17	20	19	53	0
SEDTSVYYCSRESAVGTSYDSWGQG	11	11	6	53	2
NSPRADDTAIYYCARGPTLQYWGQG	1782	1253	883	52	93
EDTAVYYCAKDYGGATGGFDYWGQG	1121	1005	128	52	361
YGRLFLWKMWNVVLLTCVFDCWGQG	271	445	225	52	0
TDDTAVYYCARDGPMVVMRTYWGQG	449	317	80	52	5
NSLRADDTAVYYCAKRFTLEYLGQG	82	227	133	52	0
DTAMYYCAKGSSSGWGVGMDYWGQG	95	103	70	52	1
QMNSLRAEDTAMYYCASPLGYWGQG	96	52	23	52	0
SLRVEDTAVYYCAKLTWSLEYWGQG	40	61	28	52	0
EDTAVYYCARGLYLWTPWIEYWGQG	0	0	0	52	0
AMYYCAKDGGVTIAPSTDLEFGGQG	3876	2866	1440	51	41
AVYYCAKKDREGGSYGSGFDYWGQG	731	694	316	51	7
SLRAEDTAVYYCAKGVSTFDYWGQG	652	450	157	51	17
SMTTEDTAVYYCARDEAGWSHWGQG	282	277	114	51	12
LRVEDTAVYYCAKQKDGYTEYWGQG	265	222	94	51	1
TAVYYCARLGYGTYVDMYFDVWGPG	121	143	82	51	1
MNSLRAEDSAVYYCAMDWDDYLGQG	117	96	32	51	0
TLNLQMNSLRAEDTAVYYCVNWGQG	84	107	41	51	5
AEDTAVYYCADPPWAESIIDYLGQG	111	66	45	51	2
SEDTAVYYCARESAVGTSYDSWGQG	48	93	65	51	0
RAEDTGTYYCTQRSSWYYPIHWGHW	96	44	11	51	10
IYHWAKGLYYNGVYLRDNFDYWGQG	45	77	24	51	0
SDDTAVYYCSRESAVGTSYDSWGQG	36	50	23	51	0
QCARDHWGASWDYGRPCCFDDWGQG	17	55	6	51	0
EDTAVYYCARVSYYDRRYLEYWGQG	7	10	5	51	0
EDTAIYSCARGLYIWTPWIEYWGQG	0	0	1	51	0
NSLRAEDTAVYYCVNLGVFGYWGQG	71	96	49	50	1
MFTGQYIPNWYLILWTNNFDYWGQG	55	86	43	50	1
AEDTAVYYCAKSNTIATPFEYLGQG	49	51	29	50	0
EDTAVYYCARVSYYDSRYLDYWGQG	18	17	21	50	0
EDTAVYYCARVSYYDSRYLEYWGQC	27	14	11	50	0
AEDTAVYYCAKDPYGNPPYDYWGQG	33	15	5	50	0
AEDTAVYYCARWIAGGETFDYWGQG	12	22	13	50	0
CARDSGCTDDYCFNGDNAFGYWGQG	1	3	2	49	63
SLRGEDTAVYYCAKLTGSLEYWGQG	47	81	39	49	1
HGRLFLWKMWNVVLLTCVFDCLGQG	46	56	38	49	0
DTAVYYCGRETGSYDAYQIAYLGRG	53	67	26	49	0
DTAVYYCGRETVSYDAYQIAYWGRG	33	62	28	49	0
NSLIDEDTAVYLCAQEGPFTVWGRG	25	46	18	49	1
SLRAEDTAVYYCVRGMGTFEYWGQG	42	40	91	48	111
NSLRAEDTAMYYCAQGAYGYGWGQG	5143	2865	820	48	16
LTSVTSEDTAVYYCARAELKAWGPG	233	172	64	48	778
CAKDEIYCTGDYCFNDYNFESWGQG	3	1	1	48	5
DTAMYYCAKGAYGSYYPGVDYWGQG	335	132	65	48	2
RDEDTAVYYCVKRARRDDSGDWGQG	126	225	107	48	11
AEDTAVYYCAKDLPCDSYLGNWGQG	177	85	31	48	4
LRAEDTAVYYCFVGFSSSYDYWGQG	31	39	16	48	0
EDTAVYYCSNATHIWVVDFEYWGQG	25	29	11	48	0
AEDTAVYYCSILSQSVYNLDYWGQG	23	29	5	48	0
EDTAVYYCASVSYYDSRYLEYWGQG	7	18	7	48	0
DDTAMYYCARGLYIWTPWIEYWGQG	0	0	0	48	0
EDTAVYYCARGLYIWTPWIEYRGQG	0	0	1	48	0
EDTAVYYCAMGLYIWTPWIEYWGHG	0	0	0	48	0
EYTAVYYCAMGLYIWTPWIEYWGQG	0	0	0	48	0
NSLRAEDTAVYYCTNPAGRRYWGQG	820	605	178	47	42
EDTAVYYCAKDLDSWYSEFCYWGEG	447	405	104	47	17
SLRADDTAVYYCARDEAGWSHWGQG	107	270	129	47	2
HCRLFLWKMWNVVLLTCVFDCWGQG	66	92	37	47	0
IYHCAKGLYYNGVYLIDNFDYWGQG	75	64	42	47	0
AEDTAVYYCARGTSGWCDHEYWGQG	27	48	25	47	1
EDTALYYCARGLYIWTPWIEYWGQG	0	0	0	47	0
EDSAVYYCVMGDILVVGAAVYWGQG	0	4	4	46	25
QMNSLRAEDTAVYYCGAPWAFWGQG	132	143	70	46	4
LRAEDTAMYYCVVGFSSSYDYWGQG	65	151	93	46	9
RAEDTAVYYCGKDIGGWTPDYWGQG	132	70	41	46	0
MNGLRAEDTAVYYCVSGFGRFWGQG	82	58	26	46	0
NSLRDEDTAVYLCAQEGPFTVWGQG	30	60	27	46	0
EDTAVYYCVDWFGGEGAGLEYWGQG	29	58	30	46	0
DTAVYYCASGAGADIWILFYYWGQG	46	27	12	46	0
EDTAVYDCARVSYYDSRYLEYWGQG	22	39	18	46	0
MNSLRAEDSSVYYCAMDWDDYWGQG	6	3	0	46	0
EDTAVYYCAKTGIYGNENFDYWGQG	0	0	0	46	2
EDTAVYYCAMGLYILTPWIEYWGQG	0	0	0	46	0
LSAEDTAVYYCANGNMDADIDWGQG	5452	6204	1997	45	91
IYFCAGEEDDTYYFRTSWLEYWGQG	10	4	5	45	1613
RAEDTAVYYCAKAYGSWPFDYWGQG	2	0	4	45	65
EDTAMYYCAKSTGNWGCPNDYWGQG	163	340	172	45	1
HGRVLLCKMWNVVLLTCVFDCWGQG	235	232	60	45	2
RADDTAVYYCVKRARRDDSGDWGQG	135	183	81	45	9
DDTAVYYCARDTSSRYASFDSWGQG	90	206	97	45	3
NSLRAEDTAMYYCAKRFTLEYLGQG	90	142	103	45	0
NSLRAEDTAVYYCAQEGPFTVWGRG	40	95	37	45	0
TAVYYCARASGYMDTVGALDYWGQG	62	38	28	45	0
MNSLIDEDTAVYYCARAESDYWGQG	40	34	14	45	1
NSLRAEDTAVYYCASGWDLYFWGQG	19	9	7	45	20
AEDTAVYYCARWISGGETVDYWGQG	19	23	25	45	0
EDTAVYYCARVSYYDSRYLEYWCQG	14	20	16	45	0
SLRDEDTAVYYCARYEAGWSHWGQG	14	14	5	45	1
AEDTAMYYCSRSIATGEELEYWGQG	6	2	2	45	0
EDTAVYYCARGLYIWIPWIEYWGQG	0	0	0	45	0
EETAVYYCARGLYIWTPWIEYWGQG	0	0	0	45	0
AEDTAVYYCAKQWGDGAELEYWGQG	42	50	166	44	3329
QMNSLRAEDTAMYHCTDYGPYWGQG	344	324	149	44	9
DTAVYYCAREEDGGVLGRLEYWGQG	282	2	0	44	309
HGRLFLWKMWNVVLLTCVFDYWGQG	86	184	95	44	6
VEDTAVYYCSRESAVGTSYDSWGQG	92	120	73	44	2
SEDTAVYYCAKDPYGNPPDDYWGQG	93	116	60	44	0
NSLTAEDTAVYYCAKRFTLEYLGQG	44	93	88	44	11
AMYYCAGVGRFTGGPGSCFDYWGQG	45	75	67	44	18
VEDTAMYYCAASYYDNFLAEVWGRG	38	83	56	44	1
DTAVYYGGRETGSYDAYQIAYWGRG	42	84	38	44	0
TAVYYCASASGYMDTGGALDYWGQG	52	33	24	44	0
YLCLRQPLDCYYSRPSRPWPRCSWW	40	35	15	44	1
QMNSLRAEDTAMYYCASPRCYWGQG	46	16	13	44	0
EDTAVYYCARVSYYDSRYLEYLGQG	19	19	28	44	0
NSLRAEDTAVYYCAKRFTLEYLGHG	22	27	10	44	0
AEDTAVYYCAILSQSVYNLDYWGQW	29	18	11	44	0
AVYYCAGVGRFTGGPGSCFDYLGQG	19	16	19	44	1
DTAVYYCGRETGSYYAYQIAYWGRG	14	27	9	44	0
YTAVYYCGRETGSYDAYQIAYWGRG	14	27	9	44	0
AEDTAVYYCAMWISGGETFDYWGQG	13	16	12	44	0
EDTPVYYCARGLYIWTPWIEYWGQG	0	0	0	44	0
EDTAMYYCARDTSSRYASFDSWGQG	100	201	108	43	3
EDTAIYYCAEEDDSYYGEFGYWGQG	127	151	62	43	11
LRAEDTAVYYCARARPDIWIVWGLG	134	115	34	43	0
LRAEDTAVYYCAMWGSGHREYLGQG	44	29	17	43	1
TAVYYCASATDDSYEGRYLYLWGQG	24	10	4	43	4
EDTAVYYCAMGLYIWTPWIEYLGQG	1	0	0	43	0
EDTAVYYCARGLHIWTPWIEYWGQG	0	0	0	43	0
NSLRVEDTAVYYCVNWGVFGYWGQG	182	330	226	42	6
TTENTAVYYCARLTRGNWFFYWGRG	209	331	81	42	2
LTAEDTAVYYCAKQKDGYTEYWGQG	177	144	75	42	0
NSLTVEDTAVYYCVNWGVFGYWGQG	75	160	108	42	0
GHGRVLLSAPPAADVLDNLEYWGQG	56	74	35	42	23
EDTAVYYCVEWFGVEGAGLEYWGQG	17	28	24	42	0
NSLRAEDTAVYYCAKRFTLEYFGQG	2	2	0	42	0
RTRPSITVRRGLYIWTPWIEYWGQG	0	0	0	42	0
SSLRVEDTAVYYCITFGSYQTWGQG	5145	2704	1064	41	122
DTAVYYCAGQTTIVNGGKFEYWGQG	505	267	138	41	62
EDTAIYYCAKSTGNWGCPNDYWGQG	258	229	95	41	0
LRAEDTAVYYCAMWGAGHREYWGQG	20	60	16	41	0
GEDTAVYYCARWISGGETFDYWGQG	30	37	22	41	0
EDTALYYCARVSYYDSRYLEYWGQG	11	21	17	41	0
AEDTAGYYCARWISGGETFDYWGQG	11	15	6	41	0
RVEDTAVYYCVKRARRDDSGDWGQG	155	281	142	40	13
DTAMYYCAKDTTYGYDDDLEYWGQG	136	277	91	40	9
VTSEDTAVYYCAMWGSGHREYWGQG	170	193	64	40	0
AEDTAMYYCADPPWAESIIDYWGQG	157	131	127	40	4
AEDTAMYYCAKSNTIATPFEYWGQG	95	211	99	40	0
HGRLFLWKMWNVVLLTCVFDCWGHG	80	72	45	40	1
LRAEDTAVYYCAKSLGVADAYWGQG	66	66	33	40	26
DTAVYYWGRETGSYDAYQIAYWGRG	46	77	42	40	1
SLRDEDTAVYYCARDEAGWSHWGHG	41	39	9	40	0
IYHCAKGLYYNGVYLRDNFYYWGQG	40	36	18	40	0
EDTAVYYCAKSTGNWGCPNYYWGQG	34	43	12	40	0
CLRAEDTAMYFCGGGGHKLEYWGQG	29	32	23	40	1
LRAEDTAVYYCAMWGSGHREYWGHG	37	23	14	40	0
LRAEDTAVYYCVVGFSSSYDYWGHG	28	25	4	40	1
AEDTAVYYCANSNTIATPFEYWGQG	7	6	4	40	0
TYCLRQPLDCYYSRPSRPWPRCSWL	6	2	4	40	1
EDTAVYYCGRGLYIWTPWIEYWGQG	0	0	0	40	0
RTRPCITVRRGLYIWTPWIEYWGQG	0	0	0	40	0
GEDTAVYYCAILSQSVYNLDYWGQG	48	99	35	39	0
DEDTAVYYCARGTSGWGDHEYWGQG	16	45	31	39	0
DTAVYYCASGAGADIWILFDYWGHG	32	38	18	39	0
TYCLRQPLDCYYSRPSRPWPRCSCW	9	11	4	39	7
AEDTAVYYCARWISVGETFDYWGQG	14	15	8	39	0
EDTAVYYCARGLYIWTPWIKYWGQG	0	0	0	39	0
QMNSLRAEDTAVYYCARNLDYWGQG	2	5	2	38	11
EDTAVYYCANTAYTLGSNFDHWGQG	391	221	84	38	55
LRAEDTAMYYCAHENWGAYEHWGQG	109	204	128	38	2
AEDTAVYYCAREAADRYDFEYWGQG	176	121	35	38	3
YTLRAEDTAVYYCAKRFTLEYLGQG	49	150	100	38	0
TEDTAVYYCARGTSGWGDHEYWGQG	120	111	58	38	5
NSLRAEDTAVYYCGKDKGGPVLGQG	78	97	49	38	0
DTAVYYCARDLWDIVPTGSEYWGQG	57	86	35	38	1
EDTAVYYCAKATHIWVVDFEYWGQG	31	65	23	38	7
IYHCAKGLYDNGVYLRDNFDYWGQG	29	57	22	38	0
EDTAVYYCARASKADAWDLDYWCLG	42	33	14	38	0
DSLRAEDTAVYLCAQEGPFTVWGRG	18	39	28	38	0
AEDTAVYYCAKEPYGNPPDDYWGQG	16	33	18	38	0
AEDTAVYYCARWISGGENFDYWGQG	2	3	3	38	0
NSLRAEDTAVYYCTKGGWGDVWGQG	2438	930	21	37	614
TAEDTAVYYCVKRARRDDSGDWGQG	128	171	62	37	21
SLTAEDTAVYYCARDEAGWSHWGQG	118	208	87	37	1
LRAEDTAMYYCAMWGSGHREYWGQG	113	155	61	37	0
NSLRDEDTAVYYCAKRFTLEYLGQG	76	123	89	37	0
HGRLFRWKMWNVVLLTCVFDCWGQG	59	75	55	37	0
NSLRDDDTAVYYCGKDKVGPVLGQG	69	73	34	37	0
MDSLRAEDTAVYYCARAESDYWGQG	65	73	32	37	0
CEGPSHHHQRQRQEYVWIVEYWGQG	49	72	23	37	1
RDEDTAVYYCTKCDWAGSLEYWGQG	62	35	20	37	0
DTAVYYCAKEYTSGWADNFDYLGQG	29	39	8	37	0
DTAVYYCASNIDYDSYGDLEYWGQG	29	25	13	37	0
EDTAVYYCARVSYYDSRYLEDWGQG	14	23	26	37	2
AEDTAVDYCARWISGGETFDYWGQG	10	13	11	37	0
EDTAVYYCSKATHIWLVDFEYWGQG	7	8	4	37	0
EDTAVFYCARGLYIWTPWIEYWGQG	0	0	0	37	0
EDTAVYYFAMGLYIWTPWIEYWGQG	0	0	0	37	0
VYYCARAILGSGRYGPFRLDYWGQG	21939	4316	281	36	88
TYCLRQPLDCYYSRPSRPWPGCNWW	139	167	159	36	33
TTEATAVYYCARLTRGNWFFYWGRG	240	303	80	36	1
DTAVYYCARETGSYDAYQIAYWGRG	120	204	124	36	6
MNSLRAEDTAMYYCAMDWDDYWGQG	129	209	111	36	1
TEDTAVYYCAKSNTIATPFEYWGQG	78	92	57	36	0
HGRLFLWKMWNVVRLTCVFDCWGQG	34	77	38	36	0
DEDTAMYYCARSIATGEELEYWGQG	36	67	31	36	6
RPDDTAVYYCTPTYQREDFYYLGQG	73	43	14	36	0
EDTAVYYCARVSYDDSRYLEYWGQG	24	21	16	36	0
SEDTAVYYCSRESAVGTSYDSLGQG	24	17	8	36	0
NSLRAEDTAVYYCSKRFTLEYLGQG	1	18	3	36	0
QMNSLRAEDTAMYYCSKPDEYWGQG	29	26	82	35	1291
AVYYCGPGLAIATTDLESDDYWGQG	9492	3500	745	35	22
PIAYGSRWIVITRGPAGHGRGAAGG	87	73	50	35	1690
LRAEDTAVYYCTREGNYYIGDWGQG	409	250	83	35	2
EDTAVYYCAKDQVAAGTLFDYWGQG	95	1	2	35	115
TEDTAVYYCARDGPMVVMRTYLGQG	298	158	50	35	0
TSEDTAVYYCTKGDWAGSLEYWGQG	130	135	44	35	0
HGRLFLWKMWNVVLLTCVCDCWGQG	49	108	70	35	0
HGRLCLWKMWNVVLLTCVFDCWGQG	42	76	55	35	1
DTAVYYCARDVGDIVPTGSEYWGQG	44	81	28	35	1
DTAVYYCAKSIDAIGTGNFDYWGQG	73	40	23	35	0
HGRLFLWKMWNVVLLPCVFDCWGQG	50	36	17	35	0
EDTAFYYCAKSTGNWGCPNDYWGQG	22	47	20	35	1
DTAVYYCAKDTTYGYDDYLEYWGQG	20	37	18	35	1
EDTAVYYCAKSTGNWGCPNDYWCQG	24	42	22	35	1
EDTAVYYCARVSYYDSRYLEYGGQG	19	36	25	35	1
EDTAVYYCVDWFWVEGAGLEYWGQG	23	25	21	35	0
EDTAGYYCARVSYYDSRYLEYWGQG	19	26	11	35	1
AEDTAVYYCARWISGGETFDDWGQG	12	30	15	35	1
EDTAVYYCGRAGSSVWVPPEYWGQG	13	20	9	35	0
EDTAVYYCVDWFGFEGAGLEYWGQG	14	23	6	35	3
AEDTAVYYCARWISGGETFDYGGQG	7	23	13	35	0
AEDTAVYYCARWISGGETLDYWGQG	6	15	15	35	0
AEDTAVYYCARWISGGETFDYCGQG	6	5	6	35	1
EDTAFYYCAMGLYIWTPWIEYWGQG	0	1	0	35	0
EDTAVYYCARWIYIWTPWIEYWGQG	0	0	0	35	0
SLRAEDTAIYYCAGGPWASNYWGQG	28	26	14	34	46
VEDTAVYYCADPPWAESIIDYWGQG	177	148	82	34	4
LRDEDTAVYYCAKQKDGYTEYWGQG	145	127	98	34	0
AEDSAVYYCAILSQSVYNLDYWGQG	103	137	66	34	1
DEDTAVYYCADPPWAESIIDYWGQG	112	92	67	34	0
EDSAVYYCARVSYYDSRYLEYWGQG	56	137	71	34	0
TAVYYCAKAPPVDINWVNFDYWGQG	95	64	31	34	1
GEDTAVYYCAKSNTIATPFEYWGQG	76	69	21	34	1
EDTAVYYCAKATGNWGCPNDYWGQG	43	74	41	34	2
EDTAVYYWAKSTGNWGCPNDYWGQG	30	78	21	34	0
SLRDEDTAVYDCARDEAGWSHWGQG	33	40	30	34	2
VYYCAMVFLLNTAIKHDYLYLWGQG	67	31	7	34	0
VREDDTAVYYCARDAGWSDDYWGQG	41	39	16	34	0
LRTEDTAVYYCAHENCGAYEHWGQG	27	23	11	34	0
LRAEDTAVYYCAMCGSGHREYWGQG	15	28	7	34	0
SEDTAVYYCSREAAVGTSYDSWGQG	12	26	10	34	0
EDTAVYYCARASKAYAWDLDYWGLG	8	9	3	34	0
MNSLRAEDTAVYFCAANVIMYWGQG	0	0	0	34	16
EDTAVYSCARGLYIWTPWIEYWGQG	0	0	0	34	0
EDTAVYYCARGLYIWPPWIEYWGQG	0	0	0	34	0
SSLRAEDTAVYYCVNWGVFGYWGQG	95	166	121	33	1
MDSLRAEDSAVYYCAMDWDDYWGQG	100	153	83	33	0
VEDTAMYYCARSIATGEELEYWGQG	56	63	67	33	10
NGLRAEDTAVYYCAKRFTLEYLGQG	42	103	84	33	0
QMDSLRAEDTAMYYCAKPDAYWGQG	93	69	29	33	12
GEDTAVYYCTRIVAAVLPSGYWGQG	96	79	18	33	1
LRAEDTAIYYCARTMGFIFDYWGQG	39	77	18	33	33
DTAVYYFGRETGSYDAYQIAYWGRG	43	60	22	33	1
AEDTAVYYWAKDPYGNPPDDYWGQG	30	39	26	33	0
AEDSAVYYCARWISGGETFDYWGQG	22	43	23	33	0
SLRVEDTAVYYCAKLTGSLEYWCQG	27	28	14	33	0
LRAEDTAVYYWAMWGSGHREYWGQG	23	31	18	33	0
EDTAVYYGARVSYYDSRYLEYWGQG	13	26	13	33	0
AEDTDVYYCAKDPYGNPPDDYWGQG	2	7	5	33	0
SLRAEDTAVYYCAKDQVLAQYWGQG	43	36	161	32	312
LRAEDTAVYYCARPSYDGSGGWGQG	51	52	196	32	352
SLTVEDTAVYYCARDEAGWSHWGQG	68	154	74	32	0
ADDTAVYYCAKSNTIATPFEYWGQG	45	144	43	32	0
RAEDTAVYYCGMGFYDSDFELWGQG	108	55	36	32	3
PIAYGSRWIVITRGPAGHGPNCSWW	67	74	50	32	2
HGRLFLWKRWNVVLLTCVFDCWGQG	49	75	48	32	2
SLRDDDTAVYYCARDEAGWSHWGQG	62	64	27	32	0
GEDTAVYYCAKDPYGNPPDDYWGQG	19	60	39	32	0
RRAEDTAVYYCAMWGSGHREYWGQG	38	45	17	32	1
SVGDPNPLYISGYRDEGYSDYWGQG	31	47	16	32	0
IYHCAKGLYYNVVYLRDNFDYWGQG	34	36	15	32	1
LTVDDTAVYYCAPIPWWVPRYWGQG	55	15	9	32	0
NSLRAEDTAVYYCAKRFTLEYVGQG	17	37	23	32	1
LRAEDTAVYYCAIWGSGHREYWGQG	22	25	15	32	0
DTAVYYCAANSDYDSYGDLEYWGQG	23	23	8	32	0
LRAEDTAVYYCAMWGSGHREYWGQC	25	10	4	32	0
NSLRAEDTAVYYCAKRFTLDYLGQG	14	20	7	32	0
NSLRAEYTAVYYCAKRFTLEYLGQG	9	9	10	32	0
AEDTAVYDCARWISGGETFDYWGQG	7	14	7	32	0
NSLRAEDTAVYYCAKLFTLEYLGQG	8	7	3	32	0
TYCLRQPLDCYYSRPSRPWPRCSLW	5	4	2	32	0
EDTAVYYYARGLYIWTPWIEYWGQG	0	0	0	32	0
YLLPTAAAGLLLLAAQPAWPRCSWW	54	103	49	31	2
RVEDTAVYYCTKGDWAGSLEYWGQG	85	99	45	31	3
NSLRGEDTAVYYCVNWGVFGYWGQG	60	103	36	31	3
NSRRAEDTAVYYCVNWGVFGYWGQG	50	72	43	31	1
LTVEDTAVYYCAMWGSGHREYWGQG	59	65	18	31	0
NSLRAEDTAVYYCLNWGVFGYWGQG	30	56	27	31	0
IYQCAKGLYYNGVYLRDNFDYWGQG	26	50	24	31	0
DTAVYYCASGAGADILILFDYWGQG	40	34	16	31	0
DTAGYYCGRETGSYDAYQIAYWGRG	22	36	20	31	0
DTAVYYCAKEYTSVWADNFDYWGQG	19	40	13	31	0
EDTAVYYCARVSDYDSRYLEYWGQG	20	26	22	31	1
RAEDTAIYYCGKDIGGWTPYYWGQG	44	10	8	31	0
EDTAVYYCARGSYYDSRYLEYWGQG	16	26	16	31	0
TAMYYCVKAYDGDWGGYNLDYLGQG	23	20	9	31	0
RAEDTAIYYFGKDIGGWTPDYWGQG	28	12	7	31	0
EDTAVYYCVDWFGVEGAVLEYWGQG	14	13	4	31	1
AEDTAVYYCARWISCGETFDYWGQG	2	9	1	31	0
EDTAVYYCARGLYIWTPWTEYWGQG	0	0	0	31	0
AVYYCAKVDHTYWDYISAFELWGQG	42	39	24	30	40
LRAEDTAVYYCAKPGSSYPWGWGQG	40	28	54	30	473
AEDTAVYYCVKQWGYGAELEYWGQG	68	12	48	30	376
RAEDTAMYYCVKRARRDDSGDWGQG	169	262	112	30	32
VTSEDTAVYYCVRAYPSALDRWGQG	185	202	74	30	25
LRAEDTAMYYCAKQKDGYTEYWGQG	192	175	92	30	3
TTGATAVYYCARLTRGNWFFYWGRG	179	220	58	30	0
EDTAVYYCAGDRADTTPYIENWGQG	169	150	63	30	11
DTAMYYCARDLGDIVPTGSEYWGQG	67	130	55	30	3
PRIRPYITVQETGLLTCVFDCWGQG	72	127	49	30	0
SLRGEDTAVYYCARDEAGWSHWGQG	47	105	38	30	0
TAVYYCASRSSWAFEGPVFDHWGQG	86	77	11	30	14
NSLRAEDTAVYHCSRTWDLDYWGQG	98	47	24	30	2
TYCLRQPLDCYYSRPSRPWPRCSWG	55	73	19	30	1
NSLRSEDTAVYYCAKRFTLEYLGQG	26	73	41	30	0
DDTAVYYCGRAGSSGWVPPEYWGQG	36	47	23	30	3
AEDTAVYYCAKSNTIATPFDYWGQG	30	51	14	30	1
AEDTAVYYGAKDPYGNPPDDYWGQG	19	33	11	30	0
SEDTAVYYCSSESAVGTSYDSWGQG	13	20	8	30	0
NSLRAEDTAVYYCVNWGLFGYWGQG	9	11	10	30	0
EDTAVYYCAMGLYIWTPWIEYWGQC	1	0	0	30	0
DDTAVYYCARDDLSYDIDLDSWGQG	7650	3658	1010	29	24
DTAVYYCAKEGDWGSSSNLEYWGQG	1	0	5	29	16
DTAMYYCASGAGADIWILFDYWGQG	112	155	119	29	3
NSLRAEDTAVYYCVNWGAYEHWGQG	49	116	70	29	0
DEDTAVYYCARAEGSTGGAGYWGQG	102	53	80	29	0
DTAVYYCLPPPAADVLDNLEYWGQG	70	55	20	29	3
HGRLFLWKMWNGVLLTCVFDCWGQG	37	85	36	29	0
AEDTAVYYWAILSQSVYNLDYWGQG	31	53	21	29	0
IDEDTAVYYCTKGDWAGSLEYWGQG	55	25	18	29	0
AEDTAVYYCAILSQSVYNLDDWGQG	25	39	26	29	0
AEDTAVYYCAKDPYGNPPDDDWGQG	26	34	21	29	0
LRTEDTAVYYCAHENWGAYEHLGQG	38	20	9	29	0
SLRDEDTAVYYWARDEAGWSHWGQG	24	29	13	29	0
GLRAEDTAMYFCWGGGHKLEYWGQG	24	27	13	29	0
AEDTAVYYCAILSQSVYNLEYWGQG	1	16	10	29	0
EDTAVYYFARVSYYDSRYLEYWGQG	14	17	6	29	0
AEDTAVYYCSKDPYGNPPDDYWGQG	6	17	7	29	3
EDTAVYYCGRAGSSGWVPPEYWGHG	14	12	4	29	0
AEDTAVYYFARWISGGETFDYWGQG	10	14	3	29	0
EDTAVYYCANEPSGPHDNFEHWGQG	6	16	5	29	0
AEDTAVYYCARWISGGETFEYWGQG	2	9	0	29	0
NSLRAEDTAVYYCVNWGVFGYWGQV	3	2	5	29	0
DTAVYYCSSNSDYDSYGDLEYWGQG	2	4	2	29	0
EDPAVYYCARGLYIWTPWIEYWGQG	0	0	0	29	0
EDTAMYFCARGLYIWTPWIEYWGQG	0	0	0	29	0
MTTEDTAVYYCAMWGSGHREYWGQG	206	185	66	28	1
LRADDTAVYYCAKQKDGYTEYWGQG	108	125	94	28	3
RADDTAVYYCTPTYQREDFYYWGQG	87	140	71	28	0
DTAMYYCASNSDYDSYGDLEYWGQG	110	113	60	28	1
AEDSAVYYCAKDPYGNPPDDYWGQG	91	97	64	28	0
HGRLFLWKMWNVVLVTCVFDCWGQG	41	92	47	28	1
VEDTAVYYCARSIATGEELEYWGQG	35	54	57	28	3
EDTAVYYCAKSTGKWGCPNDYWGQG	39	90	31	28	1
LRTEYTAVYYCAHENWGAYEHWGQG	41	60	48	28	0
QMNSLRDEDTAMYYCAKPDAYWGQG	72	48	25	28	1
RPDDTAVYYCTPTYQMEDFYYWGQG	50	59	13	28	0
LRAEDTAVYYCAMWGSGQREYWGQG	27	76	17	28	0
EDTAVYYCARASKADALDLDYWGLG	46	38	26	28	0
SEDTAVYYCSRESAVGTSYDYWGQG	27	32	25	28	6
IYHCAKGLYYNGVYVRDNFDYWGQG	19	50	25	28	2
DTAVYDCGRETGSYDAYQIAYWGRG	24	44	20	28	1
EDTAVYYCVDWCGVEGAGLEYWGQG	30	35	17	28	0
LRAEDTAVYYCARWGSGHREYWGQG	17	43	21	28	0
SEDTAVYYWSRESAVGTSYDSWGQG	25	37	16	28	1
RRAEDTAVYYCVVGFSSSYDYWGQG	17	27	26	28	0
DTAVYYCAKEYTIGWADNFDYWGQG	25	36	9	28	0
AEDTAMYYCARSIATGEELEYLGQG	28	14	18	28	1
HGRLFLWKMWNVFLLTCVFDCWGQG	23	26	10	28	2
EDTAVYYCWRAGSSGWVPPEYWGQG	28	22	10	28	0
LRAEDTAVYYFVVGFSSSYDYWGQG	26	18	6	28	0
AEDTAVYYCARGTSGWGDHEYLGQG	16	21	11	28	1
SEDTAVYYCSRESAVGTSYDSWGHG	13	16	8	28	0
EYTAVYYCARVSYYDSRYLEYWGQG	12	14	4	28	0
TAMYYCVKAYDGDWGGYNLYYWGQG	13	7	7	28	1
LRAEDTSVYYCVVGFSSSYDYWGQG	5	6	3	28	0
EDTAVYYCAKDQYGSYGGYDSWGEG	31	28	21	27	35
EDTAVYYCADGVDNDWYGLGYWGQG	1780	3192	1454	27	39
RAEDTAVYYCAKRARRDDSGDWGQG	154	380	168	27	303
SLRADDTAVYYCAKLTGSLEYWGQG	79	154	85	27	0
MDSLRAEDTAVYYCVRGFGRFWGQG	95	91	36	27	0
TTETTAVYYCARLTRGNWFFYWGRG	83	115	21	27	1
MNSLRVEDTAVYYCARAESDYWGQG	87	65	34	27	2
AVYYCAKEGVGTYGYVWDLEYWGQG	87	57	14	27	5
TAVYYCAMASGYMDTGGALDYWGQG	50	36	32	27	1
ADDTAVYYCSRESAVGTSYDSWGQG	27	72	28	27	0
HGRLFLWKMWNVVLLTCVFDCGGQG	23	56	37	27	0
RILLCEWGGGGYMDTGGALDYWGQG	21	65	28	27	0
AEDTAVYYCAILSQSVDNLDYWGQG	27	50	25	27	1
IYHGAKGLYYNGVYLRDNFDYWGQG	28	46	26	27	0
DDTAVYYCAKEPSGPHDNFEHWGQG	32	42	17	27	1
AEDTAVYDCAKDPYGNPPDDYWGQG	22	30	17	27	1
LRTEDTAVYYCAHENWGAYEHWCQG	29	23	15	27	0
DTAVYYCGRETGSYDAYQIAYWGRW	14	30	13	27	0
EDTAVYYCVDGFGVEGAGLEYWGQG	15	20	21	27	0
CEGPIHHHQRQRQEYVWIFEYWGQG	17	19	9	27	0
EDTAVYYFVDWFGVEGAGLEYWGQG	13	26	2	27	0
AEYTAVYYCAKDPYGNPPDDYWGQG	11	18	7	27	1
EDTAVYYCAEEYDSYYGEFGYWGQG	17	10	10	27	0
DTAVYYCAKEYTSGWADNFYYWGQG	7	19	5	27	0
AEDTAVYYCARWTSGWGDHEYWGQG	5	17	6	27	0
EDTAVYYCGMAGSSGWVPPEYWGQG	7	9	1	27	0
AVYYCAGVVRFTGGPGSCFDYWGQG	2	5	1	27	0
EDTAVYYCERVSYYDSRYLEYWGQG	2	3	2	27	0
EDTAVYYCARGLYIWTPWIEYWDQG	0	0	0	27	0
AEDTAVYYCARDGPMVVMRTYWGQG	910	382	93	26	3
LRAEDTAMYYCAKESSGTMEYWGQG	88	76	60	26	528
SEDTAVYYCARAEGSTGGAGYWGQG	184	102	75	26	0
TSVTSEDTAVYYCAKRFTLEYLGQG	74	111	63	26	3
DTAMYYCAKEYTSGWADNFDYWGQG	55	129	54	26	0
DEDTAVYYCAKSNTIATPFEYWGQG	54	130	52	26	0
NSLRSEDTAVYYCVNWGVFGYWGQG	41	115	75	26	2
AEDTAMYYCARAEGSTGGAGYWGQG	74	76	65	26	2
EDTAIYYCARVSYYDSRYLEYWGQG	58	78	54	26	5
EDTAMYYCAKEPSGPHDNFEHWGQG	60	71	40	26	2
DEDTAMYYCAASYYDNFLAEVWGRG	50	59	65	26	1
RAEDTAVYYCLKRARRDDSGDWGQG	32	46	25	26	4
AVYYCADCGPDMDIRGYNFEYWGQG	0	2	2	26	88
HGRLFLWKMWKVVLLTCVFDCWGQG	23	66	34	26	0
YYCARVNSSSWAGVTYYGMDYWGQG	51	55	5	26	0
DTAVYYCGRETGSYDAYQMAYWGRG	22	64	29	26	0
VDDTAVYYCAILSQSVYNLDYWGQG	44	39	32	26	0
SLRAEDTAMYFCGGGGHKLEYWGQG	37	46	16	26	0
GLRAEDTAIYFCGGGGHKLEYWGQG	32	37	30	26	0
EPRTRPCITVRRTRTEIITRVRTTG	27	24	23	26	1
AEDTAGYYCAKDPYGNPPDDYWGQG	18	32	10	26	0
IYHCAKGLYYNGVYLRDNFDYWGHG	19	25	10	26	0
AEDTAVYYGARWISGGETFDYWGQG	14	23	10	26	0
EDTAVYDCVDWFGVEGAGLEYWGQG	11	20	13	26	0
DTAVYYCASNSDYDSYGDLEYLGQG	26	13	7	26	0
NRLRDEDTAVYLCAQEGPFTVWGRG	10	19	16	26	0
TAMYYCVKAYDGDWVGYNLDYWGQG	18	13	5	26	0
EDTAVDYCARVSYYDSRYLEYWGQG	10	19	12	26	0
NSLRAEDTAVYYCAKRFTLEYLCQG	15	14	7	26	1
AEDTAVYYCAKDPYVNPPDDYWGQG	10	4	5	26	0
DTAVYYCGRETGSYDSYQIAYWGRG	4	13	3	26	0
EDTAVYYCARSSKADAWDLDYWGLG	2	3	1	26	0
RRHGRLLLCKGVYIWTPWIEYWGQG	0	0	0	26	0
EDTAVYYCARRLYIWTPWIEYWGQG	0	0	0	26	0
RTRLCITVRRGLYIWTPWIEYWGQG	1	0	0	26	0
EDTAIYHCAKGLYIWTPWIEYWGQG	0	0	0	26	0
PIAYGSRWIVITRGPAGHGRGATGG	106	78	137	25	584
LRADDTAVYYCAPSPWWVPRYWGQG	120	113	67	25	1
TVEDTAVYYCVKRARRDDSGDWGQG	104	110	76	25	1
LRVEDTAVYYCVVGFSSSYDYWGQG	87	94	64	25	2
TLRAEDTAVYYCARDEAGWSHWGQG	47	138	62	25	0
LRSEDTAVYYCAMWGSGHREYWGQG	76	95	28	25	3
HGRLFLWKMWNVVLLTCVVDCWGQG	32	87	47	25	0
HGRLFLWKMWNVVLLTCGFDCWGQG	30	62	45	25	1
CEGPIHQHQRQRQEYVWIVEYWGQG	46	49	32	25	0
AEDTAMYYCARGTSGWGDHEYWGQG	34	53	29	25	8
ADDTAMYYCARSIATGEELEYWGQG	30	51	24	25	1
DTAVYYCARDLVDIVPTGSEYWGQG	48	40	17	25	0
MNSRRAEDSAVYYCAMDWDDYWGQG	47	41	16	25	0
DTAVYYCGMETGSYDAYQIAYWGRG	40	43	18	25	0
EDTAVYYCARDTSSRYASFDSLGQG	30	30	17	25	2
RAEDTGTYYCTQRSSWYYPIHWCHG	31	15	8	25	5
AEDTAVYYCAILSQSVYNLDYGGQG	16	39	23	25	0
AEDTAVYYCVRWISGGETFDYWGQG	19	32	20	25	0
AEDTAIYYCSRESAVGTSYDSWGQG	14	38	17	25	0
YLLLRQPLDCYYSRPSRPWPRCSWW	20	25	24	25	0
HGRLFLWKMWNVVLLTFVFDCWGQG	31	20	12	25	0
QMNSLRADDTAMYYCPNCWGRWGQG	21	11	14	25	0
MNSLRDEYTAVYYCARAESDYWGQG	20	18	14	25	0
SLRDEDTAVYYCASDEAGWSHWGQG	14	17	9	25	0
MNSRRDEDTAVYYCARAESDYWGQG	32	12	3	25	1
EDTAVYYCAKSTVNWGCPNDYWGQG	18	25	4	25	0
SEDTAVYYCSRESAVGTSYDAWGQG	7	26	12	25	0
EDTAVYYCARVSYYDSRDLEYWGQG	6	21	10	25	1
AEDTAVYYCANDPYGNPPDDYWGQG	21	7	6	25	0
RPDDTAVYYFTPTYQREDFYYWGQG	17	10	6	25	0
AEDTAMYYCARSIATVEELEYWGQG	2	6	6	25	2
SLRDEDTAVYYCAREEAGWSHWGQG	6	6	7	25	0
EDTAVYYCARVSYYDSSYLEYWGQG	3	6	6	25	0
AEDTAVYYCERWISGGETFDYWGQG	3	1	0	25	0
EDTAVYYCASGLYICTPWIEYWGQG	0	0	0	25	0
EDTAGYYWARGLYIWTPWIEYWGQG	0	0	0	25	0
EDTAVYYCARELYIWTPWIEYWGQG	0	0	0	25	0
EDTAVYYCASGLYIWTPWIEYWCQG	0	0	0	25	0
NSLRAEDTAVYYCAKGGGLDYWGQG	6160	5329	1303	24	34
AEDTAVYYCASEGPDPLSLGHWGQG	126	125	52	24	11
EDTAVYYCADSDSYYLGLIEYWGQG	168	118	45	24	0
LTAEDTAVYYCAHENWGAYEHWGQG	95	107	82	24	1
ADDTAVYYCADPPWAESIIDYWGQG	94	105	70	24	0
LTDEDTAVYYCTREGNYYICDWGQG	157	65	21	24	0
LRADDTAVYYCARDAGWSDDYWGQG	59	75	37	24	2
LIDEDTAVYYCAKESSGTMEYWGQG	70	45	17	24	5
HGRLFLWKMWNVVLLTCVFDGWGQG	17	73	37	24	0
DEDTAVYYCTMDLWDIYGFDQWGQG	66	44	11	24	0
WRTEDTAVYYCAHENWGAYEHWGQG	35	52	29	24	0
NSLRAEDTAVYYCVNWGVCGYWGQG	16	68	27	24	2
GEGPIHHHQRQRQEYVWIVEYWGQG	45	41	16	24	0
TAMYYCVKAYDWDWGGYNLDYWGQG	30	39	13	24	2
DSMTTEDTAVYLCAQEGPFTVWGRG	12	44	40	24	0
DTAVYYCGRETGSDDAYQIAYWGRG	24	50	19	24	0
EEDTAVYYCAILSQSVYNLDYWGQG	31	37	19	24	1
LTGDDTAVYYCAPSPWWVPRYWGQG	37	26	13	24	0
NSLRAEDTAVYYCVNWGVFWYWGQG	25	29	13	24	0
LRAEDTAVYYCGVGFSSSYDYWGQG	14	35	16	24	0
SLRDEDTAVYYCARDEAGWSHLGQG	25	18	14	24	0
DTAVYYCARDLGDILPTGSEYWGQG	26	22	9	24	0
TYCLRQPLDCYYSLPSRPWPRCSWW	37	13	7	24	1
EDTAVYYCVDWFGVEGAGREYWGQG	13	30	16	24	1
EEDTAVYYCAKDPYGNPPDDYWGQG	17	23	21	24	0
LRAEDTAVYYCVVGVSSSYDYWGQG	18	14	20	24	0
GLRAEDTAMCFCGGGGHKLEYWGQG	15	23	11	24	1
EDTAVYYFGRAGSSGWVPPEYWGQG	19	14	8	24	0
KSLRDEDTAVYLCAQEGPFTVWGRG	12	18	7	24	0
EDTAVYYCARVSYYESRYLEYWGQG	6	16	9	24	0
IYHCAKGLYYNGFYLRDNFDYWGQG	4	12	5	24	0
EDTAVYYCARASKADEWDLDYWGLG	8	9	4	24	0
AVYYCAGVGRFTGGPGSCFDYWGHG	6	7	4	24	0
EDTAVYYCAKSTGNWGCTNDYWGQG	4	5	2	24	0
EDTAVYYCAKSTGNWGCPNDYWGQV	0	0	2	24	0
EDTAVYYCASGLYILTPWIEYWGQG	0	0	0	24	0
MNSLRAEDTAVYYCATGGFGYWGPG	4790	2429	555	23	236
LQMNSLRAEDTAVYYCAQRLYWGQG	569	277	87	23	22
DTAMYYCAKGLYSSNWSSLDDWGQG	3	0	0	23	144
RAEDTAVYYCAKASAWSAFADWGQG	392	166	154	23	4
TYCLRQPLDCYYSRPSRPWPMCSWW	18	17	16	23	1
YLLPTAAAGLLLLAAQPAMARCNWW	53	83	73	23	10
YCAKANLPWGSNWYEPYDFEYWGQG	68	65	17	23	2
MNGRRAEDTAVYYCVRGFGRFWGQG	63	96	43	23	0
YLLPTAAAGLLLLAAQPAMAEVQWW	44	64	48	23	5
TAVYYCSKADNTYGSCGTFEYWGQG	87	48	14	23	15
EDSAVYYCAEEDDSYYGEFGYWGQG	47	53	42	23	2
RTRPCITVRGGGMEVAARVDYWGQG	50	63	27	23	1
LRAEDSAVYYCAMWGSGHREYWGQG	39	82	14	23	0
NSLRAEDTAIYYCAKRFTLEYLGQG	49	43	23	23	15
LRAEDTAIYYCAMWGSGHREYWGQG	56	66	9	23	0
TEDTAMYYCARSIATGEELEYWGQG	31	35	15	23	31
LRAEDTATYYCGDPYSTNFEYWGQG	34	26	18	23	2
DTAVYYCGRETGSYDADQIAYWGRG	20	68	23	23	1
DTAVYYCRPPPAADVLDNLEYLGQG	41	38	13	23	5
LRAEDTAVYYGAMWGSGHREYWGQG	42	50	13	23	1
DTAVYYFRPPPAADVLDNLEYWGQG	27	38	10	23	3
KSLRAEDTAVYYCVNWGVFGYWGQG	32	25	37	23	0
IYHCAKGLYYNCVYLRDNFDYWGQG	28	43	19	23	0
AREPRTRPCISVGGGGHKLEYWGQG	30	44	16	23	0
HGRLFLCKMWNVVLLTCVFDCWGQG	22	41	17	23	0
RLGDPNPLYISGYRDEGYSDYWGQG	22	38	13	23	0
HGRLVLWKMWNVVLLTCVFDCWGQG	20	31	22	23	0
EDTAVYYCVRAGSSGWVPPEYWGQG	30	26	10	23	1
RVEDTAVYYCTSGGIIAVFESWGQG	40	23	4	23	0
AEDTAVYYGAILSQSVYNLDYWGQG	15	31	15	23	1
EDTAVYYCVDWFGVEGAGLEYWCQG	27	23	10	23	0
SLRDEDTAVYYGARDEAGWSHWGQG	10	37	9	23	0
DSLRAEDTAVYYCASGWDLYFGGQG	13	12	6	23	14
LRAEDTAVYYFAMWGSGHREYWGQG	22	17	6	23	0
EDTAVYYCARASKADAWDLEYWGQG	12	27	6	23	0
TAMYYCFKAYDGDWGGYNLDYWGQG	17	17	8	23	1
AEDTAVYYCAKDPYGNPPDDYWCQG	22	14	3	23	0
DTAVYYCANDTTYGYDDDLEYWGQG	12	21	4	23	1
TAVYYCASATDDSYDGRYLDLWGQG	20	12	6	23	1
YTAVYYCASGAGADIWILFDYWGQG	14	15	9	23	0
MNSLRAEDTAMYYCAGVWADPWGQG	20	7	6	23	0
SLRDEDTAVYYCARDEAVWSHWGQG	9	10	8	23	1
DTAVYYCASGAGAYIWILFDYWGQG	1	7	4	23	0
EDTAVYYCVDCFGVEGAGLEYWGQG	3	6	1	23	0
MNSLRAEDSAVYYCAMEWDDYWGQG	1	5	0	23	0
EDTAVYYCARVSYYDSRYLEYWGQV	2	0	4	23	1
EDTAVYYCAEEEDSYYGEFGYWGQG	1	3	0	23	0
LRAEDTAVYYCAMWGSGNREYWGQG	0	2	1	23	0
SLRAEDTAVYYCARGSGHREYWGQG	1	0	2	23	0
EDTAVYYCAMWLYIWTPWIEYWGQG	0	0	0	23	0
RAEDTAVYYCADLGRGNPVEFWGQG	48	47	201	22	2538
AEDTAVYYCAKGLGGVVGGEYWGQG	18	27	37	22	788
QMNSLRAEDTAVYYCAAEFHLWGQG	5531	2745	22	22	21
HRGYGRILLCKRRAYGCYADLLGPG	270	223	77	22	0
LTAEDTAVYYCAKESSGTMEYWGQG	124	59	40	22	39
HGRVFLCKMWNVVLLTCVFDCWGQG	114	136	79	22	0
SLRADDTAVYYCASDRSSWYDWGQG	125	104	48	22	9
TTEHTAVYYCARLTRGNWFFYWGRG	118	127	24	22	0
VEDTAVYYCAASYYDNFLAEVWGRG	71	110	51	22	1
SSLRAEDTAVYYCAKRFTLEYLGQG	52	97	68	22	2
RAEDTAMYYCARAHPSVFLEYWGQG	69	65	48	22	8
DSMTTEDTAVYYCVNWGVFGYWGQG	40	88	62	22	0
CEGPMHHHQRQRQEYVWIVEYWGQG	54	81	42	22	0
QMDSLRAEDTAMYYCASPRGYWGQG	61	44	33	22	0
YLQMNSLRTEDTAVYYCAHENWGQG	37	57	32	22	0
TYCLRQPLDCYYSRPSRPWSRCSWW	50	47	23	22	1
HGRLFLWKMWNVVLLTGVFDCWGQG	24	58	32	22	0
ADDTAMYYCAASYYDNFLAEVWGRG	36	40	36	22	1
DDTAMYYCANLGGIHGYDPEYWGQG	41	49	21	22	0
AGEPRTRPCISVGGGGHKLEYWGQG	35	38	33	22	0
EDTAVYYCARAGSSGWVPPEYWGQG	44	35	22	22	0
RNGLRAEDTAVYYCVRGFGRFWGQG	42	34	21	22	0
DTAVYYCAIGAGADIWILFDYWGQG	36	38	16	22	0
CEGPIHHHQRQRQEYVWIVEYWGHG	35	31	13	22	0
EDTAVYYCAKASKADAWDLDYWGLG	23	39	22	22	0
LRSEDTAVYYCVVGFSSSYDYWGQG	14	39	28	22	2
NSLRAEDTAVYYCVNWGVFGYWGHG	29	26	16	22	2
EDTAVYYCAKSTGNWGCPNDYWGHG	33	31	14	22	1
DEDTAVYYCARSIATGEELEYWGQG	16	37	20	22	2
EDTAVYYCVDWFGVEGAGLEYLGQG	31	21	12	22	0
AEDTAVYYCADPPLAESIIDYWGQG	40	15	7	22	0
AEDTAMYYCAASYYDNFFAEVWGRG	20	23	12	22	3
LRAEDTAVYYCSMWGSGHREYWGQG	23	22	14	22	0
HGRLFLWKMWNVVLLTCVFDCWGRG	8	33	21	22	0
EDTAVYYCVDWVGVEGAGLEYWGQG	12	33	13	22	0
MNSLRAEDTAMYYCAGGWADPLGQG	28	16	9	22	0
DTAVYFCAIGILVVGTTMFDYWGQG	29	14	10	22	0
EDTAVYYCARASKSDAWDLDYWGLG	19	21	6	22	0
SEDTAVYYCSRESAGGTSYDSWGQG	12	26	10	22	0
AEDTAVYYCADPPWAESIIDYWGHG	32	7	2	22	0
SLVDPNPLYISGYRDEGYSDYWGQG	14	18	9	22	0
AEDTAVYYCAILSQSVYNLDYWCQG	15	19	6	22	0
RAEDTAVYYCVKRARRDDSGYWGQG	9	5	3	22	3
EDTAVYYCARVSYYDSRYLEYWGLG	3	16	16	22	0
EDTAVYYCARVSYYDSRYLEYWGRG	1	15	13	22	0
EDTAVYYCARASKADAWYLDYWGLG	14	7	8	22	0
SLREEDTAVYYCARDEAGWSHWGQG	6	3	6	22	0
EDTAVYYCAKEPSGPHDNFDHWGQG	2	6	1	22	1
AEDTAVYYCAKSNTISTPFEYWGQG	1	9	3	22	0
EDTAVYYCAKSTGNWGFPNDYWGQG	4	4	5	22	0
AEDTAVYYCAKDTYGNPPDDYWGQG	1	1	1	22	1
EDTAIYSCVRGLYIWTPWIEYWGQG	0	0	0	22	0
TRPYITVRCGGRDIWTPWIEYWGQG	0	0	0	22	0
EDTAVYDCARGVYIWTPWIEYWGQG	0	0	0	22	0
EYTAVYYCASGLYIWTPWIEYWGQG	0	0	1	22	0
DTAVYYCAMWGLYIWTPWIEYWGQG	0	0	0	22	0
EDTAVYYCARGLYIWTPWIEYWCHG	0	0	0	22	0
LTAEDTAIYYCATLGWEAPGKWGQG	7913	4730	1648	21	143
EDTAVYYCAKALGSSGWGQEYWGQG	36	19	18	21	89
MNSLRAEDTAMYYCATGWRGYWGQG	5806	4390	1226	21	65
SLRAEDTAVYYCADDNYGLEYWGQG	11	9	32	21	491
EDTAMYYCATRGPYDGYNLEYWGQG	10	9	19	21	716
TAVYYCAKDYYDSYYERGLEYWGQG	20	5	28	21	2885
LRVEDTAVYYCAKESSGTMEYWGQG	165	122	47	21	75
EDTAVYYCAKEDDSYYGEFGYWGQG	91	214	103	21	3
AEDTAVYYCARRYNGNFYEDFWGQG	145	144	48	21	0
DTAVYYCARGILVVGTTMFDYWGQG	167	67	24	21	8
SLRAEDTAVYYCANLYGYPDSWGQG	153	0	2	21	27
SLRDEDTAVYYCAKLTGSLEYWGQG	42	143	64	21	0
MDSLRAEDTAVYYCALRAFGYWGQG	32	71	62	21	0
RAEDTAVYYCGKRARRDDSGDWGQG	30	46	34	21	6
DEDTAVYYCSRESAVGTSYDSWGQG	34	79	30	21	0
AVYYCAKVDHTYGDYISAFEYWGQG	2	5	0	21	2
SLRDEDTAVYYCARDEAGWAHWGQG	26	49	28	21	0
DSLRADDTAVYYCAKRFTLEYLGQG	23	37	33	21	0
HGRLFLLKMWNVVLLTCVFDCWGQG	25	44	17	21	0
EDTAVYYCARASKADAWDRDYWGLG	11	44	26	21	1
NSLRAEDTAVYYCVNWGVFGYWCQG	19	33	22	21	0
CEGPIHHHQRQRQEYLWIVEYWGQG	36	27	9	21	0
EDTAGYYCARASKADAWDLDYWGLG	29	22	22	21	0
TYCLRQPRDCYYSRPSRPWPRCSWW	25	28	12	21	1
LREYDTAVYYCARDAGWSDDYWGQG	31	21	7	21	0
LREDDTAVYYCAMDAGWSDDYWGQG	27	21	3	21	1
CEGPIHHHQRQRQEYVWIVEYLGQG	19	16	8	21	0
LRAEDTAVYDCAMWGSGHREYWGQG	16	23	6	21	0
DTAVYYCAKEYTSGWADNFDYWGHG	14	16	7	21	0
LRAEDTAVYYCAMLGSGHREYWGQG	12	25	4	21	0
EDTAMYFCARVSYYDSRYLEYWGQG	10	20	9	21	0
MYYCAKGRSFSWASDTHSFDYWGHG	18	11	5	21	0
VDDTAVYYCARWISGGETFDYWGQG	13	13	7	21	0
MNSLRDEDTAVYYCAMAESDYWGQG	15	8	5	21	0
NSLRDEDTAVYLWAQEGPFTVWGRG	7	16	4	21	0
NSLRAEDTAVYYCAKRFTLEYLGQC	8	7	7	21	0
NSLRDEDTAVYLCAQEVPFTVWGRG	2	11	5	21	0
DTAVYYCASNSDYDSYGYLEYWGQG	9	4	2	21	0
NSLRAEDTAVYYCVNWVVFGYWGQG	2	2	6	21	0
EDTAVYYCARGLYIWTPWIDSWGQG	1	0	0	21	0
NSLRAEDTAVYYCAKRFTIEYLGQG	0	2	0	21	0
EDTAVYDWARGLYIWTPWIEYWGQG	0	0	0	21	0
EDTAVYYCASGLYIWTPWIEYLGQG	1	0	0	21	0
EDTAVYYCARGLYIWTPWIEYLCQG	0	0	0	21	0
EDTAVYYCARGLYIWTPWIEYWGQS	0	0	0	21	0
RTRLCIIVRRGLYIWTPWIEYWGQG	0	0	0	21	0
RTRPCITVQRGLYIWTPWIEYWGQG	0	0	0	21	0
NSLRAEDTAVYYCAEHNDAKYWGQG	37	30	100	20	792
NSLRAEDTAVYYCASLRDLDLWGQG	41	20	37	20	3223
EDTAVYYCVKGGRVVTLVPIDWGQG	25	18	71	20	1664
EEDTAVYYCVRDEVRFGNFDHWGQG	9	15	3	20	14
TAMYYCTKVGPSGQLPGDLDYWGQG	17	14	53	20	2987
TAEDTAVYYCATGATTIAPGYWGQG	2584	2173	333	20	80
EDTAIYYCAGGSYFVRPAFEYWGQG	4	17	8	20	17
AEDTAVYYCADLGTGPPDLGYWGQG	3	7	0	20	28
DTAVYYCAKAGSTGCGVPSDYWGQG	183	223	67	20	0
RAEDTAVYYCAKGDWAGSLEYWGQG	159	143	72	20	1
LRDEDTAVYYCAHENWGAYEHWGQG	95	134	83	20	0
DTAMYYCRPPPAADVLDNLEYWGQG	71	118	46	20	33
LRAEDTAMYYCAPSPWWVPRYWGQG	144	97	53	20	0
TEDTAVYYCAKDPYGNPPDDYWGQG	97	95	43	20	0
EDTAIYYCARASKADAWDLDYWGLG	98	84	51	20	0
LRAEDTAVYYCANGYYDYLDFWGQG	138	58	21	20	1
EDSAVYYCAKSTGNWGCPNDYWGQG	68	101	29	20	0
EDTAMYYCGKGWAGTNPSPDYWGQG	85	69	20	20	14
DTAVYYCARGAGADIWILFDYWGQG	54	60	39	20	1
TAMYYCASATDDSYEGRYLDLWGQG	38	40	20	20	18
RVEDTAVYYCAIHTYEYGSEYWGQG	83	33	8	20	0
TAEDTAVYYCTPTYQREDFYYWGQG	41	61	21	20	0
RVEDTAVYYCAKETPNVNFDYWGQG	76	29	6	20	0
GEDTAVYYCTRIVAAGLPSCYWGQG	60	44	6	20	0
LRAEDTAVYYCAKQKDGYTEYLGQG	56	28	21	20	0
EDTAVYYCAKSTGNWGCPNDDWGQG	21	61	22	20	0
AEDTAVYYCAILSQSVYNRDYWGQG	25	43	27	20	0
MYYCAKGRSFSWASDTHSFDYLGQG	39	30	11	20	1
GEDTAVYYCTRILAAGLPSGYWGQG	41	38	7	20	0
LRAEDTAVYYCVVGCSSSYDYWGQG	16	46	26	20	0
EDTAVYYCAEEDDSYDGEFGYWGQG	23	44	15	20	0
NSLRVEDTAVYLCAQEGPFTVWGRG	19	34	32	20	0
GEDTAMYYCAASYYDNFLAEVWGRG	27	29	21	20	1
TAVYYCAWGMLRYDTYRNLKYWGQG	41	23	2	20	0
HGRLFLWKMWNVVLLTCVFDCWCQG	20	24	14	20	0
SRRVEDTAVYYCAKLTGSLEYWGQG	11	39	10	20	0
AEDTAVYYCAKSNTIATPVEYWGQG	17	29	12	20	0
RAEDTGTYYFTQRSSWYYPIHWGHG	23	13	8	20	5
AWEPRTRPCISVGGGGHKLEYWGQG	21	26	12	20	0
EDTAVYYCAKSTGNLGCPNDYWGQG	13	33	9	20	0
EDTAVYYCAEEDDSYYGEFGYWGHG	19	23	10	20	0
YYCLRQPLDCYYSRPSRPWPRCSWW	22	22	8	20	1
AEDTAVYYCAIRSQSVYNLDYWGQG	14	23	14	20	0
LRTEDTAVYYCAHENWCAYEHWGQG	17	17	13	20	1
LRDEDTAVYYCANESSGTMEYWGQG	21	10	8	20	0
QMNSLRADDTAMYYCPNWLGRWGQG	20	16	7	20	0
AEDTAMYYCAMSIATGEELEYWGQG	12	18	7	20	1
GLRAEDTAMYFCGGGVHKLEYWGQG	18	17	8	20	0
LKVEDTAVYYCARHDSSWIEYWGQG	23	13	6	20	0
NSLRAEDTAVYYCVNWGVFGYWGQC	18	9	12	20	0
SLTEEDTAVYYCVRDEAGWSHWGQG	8	17	8	20	0
AEDTAVYYFAKDPYGNPPDDYWGQG	12	11	4	20	0
AEDTALYYCAILSQSVYNLDYWGQG	3	17	7	20	0
LRAEDTAVYYCVVWFSSSYDYWGQG	2	14	1	20	0
AEDTAVYYCSRWISGGETFDYWGQG	6	10	2	20	0
SEDTAVYYCSRESSVGTSYDSWGQG	4	7	1	20	0
LRAEDTAVYYCVVGFSSSYEYWGQG	2	6	7	20	0
MNSLRAEDSAVYYCAMYWDDYWGQG	7	6	1	20	0
LRAEDTAIYYCARENWGIFDYWGQG	5	2	0	20	0
DTAVYYCAKEGIVLVVGNLEYLGQG	1	5	3	20	0
LRAEDTAVYYCAMWVSGHREYWGQG	5	3	2	20	0
RAEDTAVYYCVEAQWAGFFDYWGQG	0	0	0	20	4
EDTAVYYCVDWFGVEGAGLEYWGQV	1	1	2	20	0
LRTEDTAVYYCAHENWGSYEHWGQG	3	1	0	20	0
EDTAVYDGARGLYIWTPWIEYWGQG	0	0	0	20	0
EDTAVYYCARGVYIWTPWSEYWGQG	0	0	0	20	0
EDTAVDDCARGLYIWTPWIEYWGQG	0	0	0	20	0
EDTAVYYCAMVLYIWTPWIEYWGQG	0	0	0	20	0
EDTAVYYCARGLYIWTPWIEYWSQG	0	0	0	20	0
EDTAVYYCARGLYIWTPWSEYGGQG	0	0	0	20	0
HGCVLLCEGRGGDIWTPWIEYWGQG	0	0	0	20	0
SLRAEDTAVYYCAKDHYTFDYWGQG	32	44	108	19	954
EDTAVYYCAKEGKYGYVSIDHWGQG	1593	2873	2049	19	932
DTAVYYCAKAVGTGTWTLGDYWGQG	10	15	36	19	148
LRAEDTAVYYCAKARWYQLDYWGQG	17	16	6	19	22
RAEDTAVYYCVPEWGQLPFDSWGQG	10	5	28	19	100
SVTSEDTAVYYCASDRSSWYDWGQG	332	206	64	19	29
NSLRAEDTAVYYCANWGVFGYWGQG	87	201	117	19	16
HGRVLLWKMWNVVLLTCVFDCWGQG	158	170	87	19	2
TAVYYCARLGYGTYGDMYFDVWGQG	82	128	67	19	0
RADDTAVYYCATTEYDRFYEFWGQG	104	132	44	19	0
DTAMYYCAKSIDASGTGNFDYWGQG	120	98	43	19	4
DTAVYYCAKESVVTNLLWFEDWGQG	142	74	27	19	1
EDTAVYYCGKGWAGTNPSPDYWGRG	129	75	18	19	0
RAEDTAVYYCVAGYHDISPEYWGQG	96	102	19	19	0
RGEDTAVYYCVKRARRDDSGDWGQG	40	111	27	19	4
DTAIYYCASGAGADIWILFDYWGQG	85	72	50	19	1
CEGPIHRLQRQRQEYVWIVEYWGQG	60	110	33	19	0
LTAEDTAVYYCAPSPWWVPRYWGQG	97	54	26	19	0
EDTAMYYCARGGMEVAARVDYWGQG	73	68	33	19	1
MNSLRAEDTAMYYCARAESDYWGQG	66	70	37	19	0
TPEDTAVYYCARLTRGNWFFYWGRG	82	73	11	19	0
CEGPIHHFQRQRQEYVWIVEYWGQG	41	87	31	19	1
DSLRAEDTAVYFCAIDPTTQCWGQG	62	72	20	19	4
LRDEDTAVYYCVVGFSSSYDYWGQG	37	68	36	19	0
EDTAGYYCAKSTGNWGCPNDYWGQG	46	50	30	19	0
TLRAEDTAVYYCAKLTGSLEYWGQG	29	60	32	19	0
TYCLRQPLDCYYSRPSRPWPRYSWG	20	29	19	19	5
RAEDTAVYYCVKRARRDDSVDWGQG	26	19	18	19	2
EDTAVYYCAKSTGNGGCPNDYWGQG	21	50	18	19	1
NSLRAEDTAVYYCVNWGVVGYWGQG	18	45	27	19	0
DTAVYYCTTVRDSYYLWSLEYWGQG	42	29	12	19	1
NSLRAEDTAVYYCVNGGVFGYWGQG	22	40	22	19	0
NSLRAEDTAVYYCVNWGVFGYLGQG	27	33	19	19	0
EDTAVYYGAKSTGNWGCPNDYWGQG	24	42	11	19	3
DTAVYYWASGAGADIWILFDYWGQG	23	39	17	19	0
TAVYYCAKAPPGDINWFNFDYWGQG	34	32	10	19	0
IYHCAKGLYYNGVYWRDNFDYWGQG	18	47	8	19	0
SLRDEYTAVYYCARDEAGWSHWGQG	18	38	15	19	0
LRAEDTAVYYCVVGLSSSYDYWGQG	12	38	18	19	1
AEDTAGYYCAILSQSVYNLDYWGQG	25	22	15	19	0
EDTAVYYCGRVSYYDSRYLEYWGQG	20	24	21	19	0
EDTAVYYWAEEDDSYYGEFGYWGQG	10	31	12	19	0
LRAEDTAVYYCAMGGSGHREYWGQG	14	30	11	19	0
AEDTAVYYCAKANTIATPFEYWGQG	14	26	14	19	0
NSLTVDDTAVYYCAKRFTLEYLGQG	17	23	15	19	0
NSLIAEDTAVYYCAKRFTLEYLGQG	21	22	8	19	0
SEDTAVYYGSRESAVGTSYDSWGQG	10	28	13	19	1
EDTAVYYWARGGMEVAARVDYWGQG	17	20	13	19	0
IYHCAKGLYYNGVYFRDNFDYWGQG	18	21	10	19	0
TYCLRQPLDCYYSRPSRPWPSYSWW	1	3	0	19	3
HVRLFLWKMWNVVLLTCVFDCWGQG	13	21	8	19	0
NSLRAEDTAVYYCVNCGVFGYWGQG	15	19	9	19	0
LRAEDTAVDYCAMWGSGHREYWGQG	14	19	9	19	0
NSLRAEDTAVYYCVNWGVFVYWGQG	14	14	11	19	0
LIAEDTAVYYCVVGFSSSYDYWGQG	9	15	10	19	1
EDTAMYYCSKATHIWVVDFEYWGQG	19	10	8	19	0
SEDTAVYDCSRESAVGTSYDSWGQG	8	19	7	19	0
EDTAVYYCAKEPSGPHDNFEHWGHG	17	11	3	19	0
DTAVYYCARDLGDIVPTGIEYWGQG	11	10	5	19	0
DDTAVYYCGRVSYYDSRYLEYWGQG	7	8	13	19	0
DTAVYYCTTFRDSYYLGSLEYWGQG	15	7	2	19	1
EDTAVYYCGRAGSSGWVPPEYWGQC	14	7	4	19	0
SLGDPNPLYISGYRDEVYSDYWGQG	8	12	6	19	0
EDTAVYYCVDWFGVEGAWLEYWGQG	9	9	3	19	0
EDTAVYYCGRAGSSGWFPPEYWGQG	13	8	2	19	0
MYYCAKGRSFSCASDTHSFDYWGQG	10	7	2	19	0
SEYTAVYYCSRESAVGTSYDSWGQG	11	5	5	19	0
EDTAVYYCVDWFVVEGAGLEYWGQG	2	8	5	19	0
EDTAVYYCARESKADAWDLDYWGLG	5	6	5	19	0
EDTSVYYCARVSYYDSRYLEYWGQG	0	2	3	19	0
RAEDTAVYFCAQDTSSWSYSFWGQG	0	0	0	19	6
LRAEDTAVYYCANQKDGYTEYWGQG	1	4	0	19	0
DTAVYYCASGAGEDIWILFDYWGQG	3	2	0	19	0
LRAEDTDVYYCVVGFSSSYDYWGQG	3	1	0	19	0
NSLRAEDTAVYYCEKRFTLEYLGQG	1	3	1	19	0
NSLRAEDTAVYYCAKSFTLEYLGQG	0	3	1	19	0
QMNSLRAEDTAMYYCSSPRGYWGQG	0	2	0	19	0
EDTAVNYCARGLYIWTPWIEYWGQG	0	0	0	19	0
EDTAVYYCARGLDIWTPGIEYWGQG	0	0	0	19	0
EDTAVYYCARGLSIWTPWIEYWGQG	0	0	0	19	0
EDTAVYYSARGLYIWTPWIEYWGQG	0	0	0	19	0
EDTAVYYWARGLYIWTPWSEYWGQG	0	0	0	19	0
EDTAVYYWARGVYIWTPWIEYWGQG	0	0	0	19	0
ENTAVYYCARGLYIWTPWIEYWGQG	0	0	0	19	0
TTRPYITVRVGLYIWTPWIEYWGQG	0	0	0	19	0
NSLRAEDTAVYYCAKRGDLEYWGQG	17	21	55	18	96
NSLRAEDTAVYYCGNPAGLEDWGQG	32	28	60	18	441
DTAVYYCAKAYDGYYEDNLDYWGQG	33	23	28	18	104
LRPEDTAVYYCASPYEYGSGYWGQG	18	16	17	18	63
EDTAVYYCAKDLGTYGYNLEYWGQG	79	19	57	18	5320
EEDTAVYYCVMDEGRFGNFDHWGQG	20	15	2	18	16
AEDTAIYYCAKDPLDGRDPGYWGQG	11	8	3	18	15
EDTAVYYCAKSDRAGWYNFEYWGQG	3328	1573	750	18	74
SLRAEDTAVYYCAEGWLPSEYWGQG	5	6	23	18	34
LQLRSMTTEDTAVYYCTRTPYWGQG	14	6	8	18	40
TAVYYCAKADNTYGSGGTFEYWGQG	133	102	32	18	79
TYCLRQPLDCYYSRPSRPWPRYNWW	81	68	46	18	96
AEDTAVYYCETSRRRCYRTMVWTTG	67	148	74	18	0
SLRAEDTAMYYCAKLTGSLEYWGQG	59	146	67	18	0
EDTAMYYCADSDSYYWGLIEYWGQG	113	117	40	18	0
DDTAVYYCATRWRYYDSVFEYWGQG	124	82	51	18	1
LRADDTAVYYCAKESSGTMEYWGQG	55	61	24	18	14
ADDTAVYYCARAEGSTGGAGYWGQG	97	76	47	18	1
RAEDTAMYYCTPTYQREDFYYWGQG	88	103	29	18	1
AEDTAVDYCAKDTTYGHDYDYWGQG	68	87	60	18	1
SLTAEDTAVYYCAKLTGSLEYWGQG	35	108	38	18	2
SLRDEDTAVYYCASDRSSWYDWGQG	55	78	24	18	3
DTAVYYCAASSRDYAAYDTDYWGQG	0	0	3	18	132
EDTAVYYCAKSTGNWGWPNDYWGQG	33	85	34	18	1
MDSLRAEDTAMYYCAGGWADPWGQG	65	53	35	18	0
DTAIYYCASNSDYDSYGDLEYWGQG	66	57	26	18	0
TAMYYCATGGYGSYYGALSDYWGQG	45	37	5	18	8
NSLRAEDTAVYYCVNWCVFGYWGQG	31	32	23	18	0
MNSLRAEDSAVYYCAMDGDDYWGQG	23	41	22	18	0
AEDTAVYYCAKDPYGNPPDDYGGQG	24	36	18	18	1
YGRIFLWKMWNVVLLTCVFDCWGQG	22	35	20	18	0
LRVEDTAVYYCARHDSSGIEYWGQG	29	27	19	18	0
DTAVYYCRPPPAADVLDNLEYWCQG	28	22	3	18	7
TAVYYCARASGYMDTGGALDYLGQG	34	11	12	18	1
AEDTAMYYCAASYYDNFLAEVWGLG	25	18	10	18	2
AEDTAVYDCAILSQSVYNLDYWGQG	16	29	13	18	0
CEGPIHHHQRQRQEYVWIVEYWGQC	31	13	9	18	0
NSLRAEDTAVYYCAKRFTREYLGQG	13	31	12	18	1
NSLRAEDTAVYDCVNWGVFGYWGQG	12	26	20	18	0
TYCLRQPLECYYSRPSRPWPRCSWW	18	26	5	18	0
NSLRAEDTAVYYCAKRVTLEYLGQG	13	29	14	18	0
AEDTAVYYCASLSQSVYNLDYWGQG	11	31	11	18	0
MNNLRPDDTAVYYCTREVAHYWGQG	34	16	2	18	0
TYCRRQPLDCYYSRPSRPWPRCSWW	20	24	7	18	0
EDTAVYYCAEEDDSYYGEFGYGGQG	11	24	16	18	0
LRAEDTAGYYCAMWGSGHREYWGQG	15	24	8	18	0
DTAVYYCARDLGDIVPTGSEYWGHG	25	14	6	18	0
IYHCAKGLYYNGVYLRDNFDYWCQG	17	22	6	18	1
MFTGQYSPNWYLILWTNNFYYWGQG	19	10	7	18	0
LREDDTAVYYCARDAGWSDDYLGQG	23	10	2	18	1
SEDTAVYYCSRESAVGTSDDSWGQG	8	20	11	18	0
AEDTAVYYCARWRSGGETFDYWGQG	11	16	10	18	1
EDTAVYYCAEEDDSYYGEFGYWGQC	15	7	4	18	0
EDTAVYYCAKSTGNCGCPNDYWGQG	7	17	7	18	1
EDTAVYYCAMASKADAWDLDYWGLG	13	9	4	18	0
SLRVEDTAVYYCAKLTGILEYWGQG	11	10	3	18	0
TYCLRQPLDCYYSRPSRPLPRCSWW	12	6	2	18	0
VEDTAVYYCVDLYTDTWPPGRWGQG	20	3	1	18	1
EDTAVYYCGSAGSSGWVPPEYWGQG	8	11	4	18	0
AEDTAVYYWARGTSGWGDHEYWGQG	5	7	8	18	0
NILRAEDTAVYYCAKRFTLEYLGQG	5	11	2	18	0
NSLRDEDTAVYLCAQDGPFTVWGRG	6	7	4	18	0
NSLRDEDTAFYLCAQEGPFTVWGRG	5	7	3	18	0
LRAEDTAVYYCVFGFSSSYDYWGQG	8	6	0	18	0
AEDTAVYYCARWISGCETFDYWGQG	1	13	0	18	0
YYFGNRAPVSRCLSLCNAFGYWGQG	4	3	3	18	0
LRAEDTAVYYCAKQKDGYKEYWGQG	0	0	3	18	0
EDTAVYYCARGLYIWTPWIEFWGQG	0	0	0	18	0
EDTAVYYCVDWFGVEGAGIEYWGQG	0	3	0	18	0
EDTAVYYCPRGLYIWTPWIEYWGQG	1	0	0	18	0
EDTAVYYWAMGLYIWTPWIEYWGQG	0	0	0	18	0
DDTAVYYCAMGLYIWTPWIEYWGQG	0	0	0	18	0
EDTAVYYCAMGLYIWTPWIEYCGQG	0	0	0	18	0
EDTAVYYCARGLYIWTPGIEYGGQG	0	0	0	18	0
RRHGRLLLCKGVIHMDPWIEYWGQG	0	0	0	18	0
TAVYYCASGAGADIWTPWIEYWGQG	0	0	0	18	0
EDTAVYYCAKDRSWGSPNFDYWGQG	38	27	8	17	1962
RAEDTAMYYCADGRDYGYYEYWGQG	5148	2565	275	17	22
EEDTAVYYCVRDEGRFCNFDHWGQG	11	11	5	17	18
DTALYYCARDSDNFYEGGLEYWGQG	9	3	34	17	554
YYCARGGRTQVDTTTDKDLDYWGQG	5303	621	63	17	22
NSLRAEDTAVYYCAGGDSSRYWGQG	7	12	5	17	109
DMAVYYCVSGTGGGGVSNLEYWGQG	2478	1097	501	17	11
LRAEDTAVYYCARPSYDRSGGWGQG	6	1	5	17	329
EDTAVYYCAARRYDEYSDIEFWGQG	450	437	69	17	5
VYYCARTPLRQINTFSFVFDYWGQG	243	360	95	17	2
VTSEDTAVYYCAKQKDGYTEYWGQG	234	156	85	17	3
AEDTAVYYCGDPPSSNWYNGWWGQG	162	143	83	17	1
RVEDTAVYYCATTEYDRFYEFWGQG	149	172	33	17	3
YLLPTAAAGLLLLAAQPAMAEYSWW	88	145	68	17	4
SLRAEDSAVYYCAKGVSTFDYWGQG	141	119	39	17	2
QMNSLRDEDTAVYYCASATLDWGQG	112	58	18	17	15
VYYCAKGPGYERQTRHDYLDVWGRG	152	92	20	17	0
VEDTAVYYCTRIVAAGLPSGYWGQG	102	120	26	17	3
MNSLRAEDTAVYYCTMWAQEYWGQG	100	127	25	17	0
RDEDTAVYYCATTEYDRFYEFWGQG	88	116	42	17	3
MNSLTAEDTAVYYCAMDWDDYWGQG	55	107	63	17	4
SLRSEDTAVYYCARDEAGWSHWGQG	54	97	54	17	3
TAEDTGTYYCTQRSSWYYPIHWGHG	60	62	23	17	23
LRVEDTAVYYCARDAGWSDDYWGQG	88	79	27	17	5
TEETAVYYCARDGPMVVMRTYWGQG	104	54	29	17	1
YGRILLWKMWNVVLLTCVFDCWGQG	43	92	39	17	0
RAEDTAIYYCAKDGGWNFFHYWGQG	118	40	3	17	0
HGRRFLWKMWNVVLLTCVFDCWGQG	24	46	21	17	0
DTAVYYCARDSQLGRFSGLGYWGQG	31	39	19	17	3
TAVYYCARAAGYMDTGGALDYWGQG	34	36	19	17	1
DEDTAVYYCAREGAYTFSLEFWGQG	35	44	12	17	0
MNSLRADDTAVYYCARAESDYWGQG	27	45	14	17	3
DTAVYYCARELGDIVPTGSEYWGQG	30	34	17	17	2
RVEDTAVYYCVAGWSYVSYYNWGQG	48	14	5	17	2
DDTAVYYCSKATHIWVVDFEYWGQG	26	34	7	17	0
DTAVYYCGRETGSYDAYQIAYGGRG	11	37	18	17	0
MNCLRAEDTAVYYCVRGFGRFWGQG	19	30	11	17	0
EDTAVYYCAEEDDSYYGEFGYLGQG	23	17	11	17	0
LRAEETAVYYCVVGFSSSYDYWGQG	19	18	12	17	3
EDTAVYYCARDTISRYASFDSWGQG	17	20	9	17	0
EDTAVYYCARDTSSRYASFDSWGHG	17	17	6	17	1
DTAVYYCAKDTTYGYDDDLEYWGHG	24	14	4	17	1
EDTAVYFCAKGETYDSFYIDFLGQG	13	19	15	17	1
SLRDEDTAGYYCARDEAGWSHWGQG	12	22	8	17	0
SLRFEDTAVYYCAKLTGSLEYWGQG	7	19	15	17	0
DTAVYYCGRETGSYDAYHIAYWGRG	18	17	6	17	0
LRAEDTAVYYCAMWGSGHREYGGQG	8	23	10	17	1
DTAVYYCASNSDYDSYGDLDYWGQG	25	6	4	17	1
HGRLFLWKMWNVVLLTCVFYCWGQG	21	12	3	17	0
NSLRDEDTAVYLCAQEGPLTVWGRG	3	21	11	17	0
TYCLRQPLDCYYSRPSLPWPRCSWW	18	8	4	17	1
EDTAMYFCAKGETYDSFYIDFWGQG	5	9	17	17	0
RAEDTAVYYCVKLARRDDSGDWGQG	5	3	7	17	1
TAMYYCVKAYDGDWGGYNLDYWCQG	6	12	5	17	0
RVEDTAVYYCTSGGIIAGFEYWGQG	4	11	8	17	0
EDTAVYYCAEEDDSYYGDFGYWGQG	9	8	4	17	0
EEDTAVYYCARWISGGETFDYWGQG	3	14	4	17	0
NILRDEDTAVYLCAQEGPFTVWGRG	1	10	8	17	1
AEDTAVYYCVDLYTDTLPPGRWGQG	14	3	1	17	0
DTAVYYCASNSYYDSYGDLEYWGQG	9	7	2	17	0
TYCLRQPLDCYYSRPSRPWPRCNWL	2	5	2	17	0
RPDDTAVYYCTPTYQREYFYYWGQG	8	2	3	17	0
DSLRAEDTAIYYCVKDFQLSIWGQG	14	2	0	17	0
LRAEDTAVYYCVVGFSSRYDYWGQG	4	6	2	17	0
EDTAVYYCARVSYYDSRYIEYWGQG	3	1	3	17	0
LRAEDTAVYYCAMWGSGHREYWGQV	2	3	1	17	0
TYCLRQPLDCYYSRPSRPWPRCRWW	3	2	0	17	0
LTVDDTAVYYCSPSPWWVPRYWGQG	2	2	0	17	0
EDTAVYYCARDTSRRYASFDSWGQG	0	1	1	17	0
DDTAVYYCASGLYIWTPWIEYWGQG	0	0	0	17	1
EDTAMYYCAKGLYIWTPWIEYWGQG	0	0	0	17	0
EDTAVYLCARGLYIWTPWIEYWGQG	0	0	0	17	0
EDTAVYYCARGLYIWTPWIEYCGHG	0	0	0	17	0
EDTAVYYCARGVYIWTPGIEYWGQG	0	0	0	17	0
EDTAVYYCAKDSSYGGWDFEYWGQG	18	5	28	16	1170
LRAEDTAVYYCASGLASPIEYWGQG	15	9	2	16	423
AEDTAVYYCASAMGRPPFFDYWGQG	10	5	223	16	439
AIYYCVKSFGCTGGHCSDLDYWGQG	0	0	1	16	205
EDTAAYYCAKDLDSWYSEFCYWGQG	173	144	41	16	9
DTAMYYCAKDLGYDSYYCPEYWGQG	107	190	101	16	7
LRAEDTAVYYCASVTVGSYDSWGPG	248	87	51	16	0
YTLRAEDTAVYYCVNWGVFGYWGQG	41	196	151	16	0
RAEDTAMYYCTQRSSWYYPIHWGHG	86	89	49	16	37
TEDTAVYYCARYGPMVVMRTYWGQG	134	84	30	16	1
MTTEDTAVYYCAKQKDGYTEYWGQG	139	63	39	16	3
SVTSEDTAVYYCARDEAGWSHWGQG	79	89	59	16	0
TAVYYCARPESRSWHGGNFHYWGQG	81	63	82	16	2
TEDTAVYFCGRDGPMVVMRTYWGQG	86	92	40	16	0
SEDTAVYYCAKSNTIATPFEYWGQG	66	110	35	16	0
SMTTEDTAVYYCAKLTGSLEYWGQG	109	63	23	16	0
TEDTAVYYCARDGPMFVMRTYWGQG	99	35	18	16	1
LRGEDTAVYYCAMWGSGHREYWGQG	34	87	27	16	0
QMNSLRDEDTAVYYCAKPDAYWGQG	62	54	14	16	4
SEDTAVYYCARGTSGWGDHEYWGQG	40	43	27	16	8
EDTAVYDCAKSTGNWGCPNDYWGQG	37	51	26	16	0
SLRADDTAVYYCAKVRSGTGYWGQG	11	28	23	16	2
TAMYYCGKAYDGDWGGYNLDYWGQG	23	32	14	16	2
EDTAVYYCAEEDDSYYGECGYWGQG	11	41	18	16	2
DTAVYYCRPPPAADVLYNLEYWGQG	26	25	6	16	3
MNSLRGEDTAVYYCARAESDYWGQG	34	26	8	16	0
RADDTAVYYCAIHTYEYGSEYWGQG	38	16	10	16	0
AEDTAVYYCAKSNTIATPCEYWGQG	16	31	14	16	0
EDTAVYYCARGGMELAARVDYWGQG	34	20	8	16	0
NSLRAEDTAVYYCVNWGVFGYGGQG	12	28	23	16	0
AEDTAVDYCAKDPYGNPPDDYWGQG	19	22	13	16	1
HGRLFLWKIWNVVLLTCVFDCWGQG	13	29	14	16	0
QMNSLRAEDTAMYYCAKPDAYLGQG	40	7	6	16	2
DTAVYYCASWAGADIWILFDYWGQG	21	22	12	16	0
LRAEDTAVYYCVVGFRSSYDYWGQG	15	21	18	16	0
AEDTAVYYCAILSQAVYNLDYWGQG	14	20	16	16	0
EDTAVYDCAEEDDSYYGEFGYWGQG	12	25	9	16	1
EDTAVYYCGDWFGVEGAGLEYWGQG	10	23	12	16	1
QMNSLRADDTAMYYCPNWWVRWGQG	23	17	4	16	1
LRAEDTAVYYCAMWGSGHREDWGQG	6	29	7	16	0
TAMYYCVKAYDGDWGGYNLEYWGQG	7	19	10	16	3
GLRAEDTARYFCGGGGHKLEYWGQG	16	13	9	16	0
HGRLFLWKMWDVVLLTCVFDCWGQG	8	15	13	16	0
DTAVYYCASGAGADIWILFDYCGQG	18	9	6	16	0
EDTAVYYCVDWFGVEGAGLEYWGHG	10	15	5	16	0
EDTAVYDCARGGMEVAARVDYWGQG	9	16	8	16	0
DETAVYYCATIWRYYDSVFEYWGQG	14	12	3	16	0
TARYYCVKAYDGDWGGYNLDYWGQG	8	14	5	16	1
EDTAVYYCVDWFGVEVAGLEYWGQG	12	11	4	16	0
HGRLFLWKMWNLVLLTCVFDCWGQG	9	10	5	16	0
RIRLYIIVGGQVLVVGSPPEYWGQG	6	17	3	16	0
SEDTAVYYCSRESALGTSYDSWGQG	12	5	6	16	0
EDTAVYYCARASKADSWDLDYWGLG	11	11	2	16	0
GLRAEDTALYFCGGGGHKLEYWGQG	10	9	5	16	0
AEDTAVYYCAMGTSGWGDHEYWGQG	9	7	7	16	0
EDTAVYYCGRAGSSGWVPPDYWGQG	9	4	5	16	0
RAEDTGTYYCTKRSSWYYPIHWGHG	7	8	0	16	0
DTAVYYCASNSDYDSYGDLEYWCQG	9	5	3	16	0
SLRDEDTAVYYCARDESGWSHWGQG	4	11	0	16	0
AEDTAVYYCAYPPWAESIIDYWGQG	7	1	8	16	0
AEDTAVYYCAKDPYGNPPDYYWGQG	2	6	3	16	0
MFTGQYSPNWYLILWTNNFDYWCQG	7	5	3	16	0
LRAEDTAVYYCAMWGSVHREYWGQG	9	3	0	16	0
MFTGQYSPNWYLILWTNNFEYWGQG	4	6	1	16	0
MNSLRAEDSAVYYCAMDWDYYWGQG	3	5	4	16	0
ADDTAVYYCGRWISGGETFDYWGQG	3	4	4	16	0
EDTAVYYCVDLFGVEGAGLEYWGQG	4	2	5	16	0
EDTAVYYCGRAGSSGLVPPEYWGQG	6	0	2	16	0
EDTAVYYCVDWLGVEGAGLEYWGQG	2	2	4	16	0
ILGDPNPLYISGYRDEGYSDYWGQG	3	5	0	16	0
MNSLRAEDSAVYYCAMDCDDYWGQG	3	2	1	16	0
EDTAVYYCARGLYIWTPGSEYWGQG	0	0	0	16	0
EDTAVDYCARGVYIWTPWIEYWGQG	1	0	0	16	0
NSLREEDTAVYLCAQEGPFTVWGRG	0	1	0	16	0
RTRPCITVQGPQDIWTPWIEYWGQG	0	0	0	16	0
EDTAIYHCARGLYIWTPWIEYWGQG	0	0	0	16	0
EDTAVYYCAMGLYIWTPGIEYWGQG	0	0	0	16	0
EDTAVYYCAMGLYIWTPWIDYWGQG	0	0	0	16	0
EDTAVYYCARGFYIWTPWIEYWGQG	0	0	0	16	0
EDTAVYYCARGLYICTPWIEYLGQG	0	0	0	16	0
EDTAVYYCARGLYIWTPWIEYLGHG	0	0	0	16	0
EDTAVYYCARGLYIWTPWSEDWGQG	0	0	0	16	0
EDTAVYYCARGVDIWTPWIEYWGQG	0	0	0	16	0
EDTAVYYCAWGLYIWTPWIEYWGQG	0	0	0	16	0
ESRGHITVGRGLYIWTPWIEYWGQG	0	0	0	16	0
VYFCARAAGYSSRWLDIVFDFWGQG	0	0	0	16	0
TAMYYCARDVGIEPGEYNFDYWGQG	12	24	104	15	52
RAEDTAVYYCVKDGDELAPDYWGQG	38	17	113	15	3307
SVRAEDMAVYYCAKEERGFDYWGQG	32	27	56	15	4017
RAEDTAVYYCVRDDGWGFSKYWGQG	13	11	17	15	100
SLRAEDTAVYYCASRGWGSEYWGQG	21	6	55	15	23
LQMNSLRAEDTAVYYCAYWEGWGQG	9	11	3	15	46
SLRAEDTAVYYCADPGGPLEYWGQG	12	10	22	15	544
EDTAVYYCARGSSIGWDHPEYWGQG	16	10	4	15	421
NSLRAEDTAVYYCAGFSTSAYWGQG	3	0	10	15	14
SLTAEDTAVYYCAKEGGDFEYWGQG	5	2	2	15	5
TYCLRQPLDCYYSRPSRPWPRYSWR	77	82	61	15	149
DTAVYYCATVRDSYYLGSLEYWGQG	179	169	52	15	5
SLRAEDTAVYYCARGWHGFDYWGQG	274	103	25	15	0
VEDTAVYYCARAEGSTGGAGYWGQG	153	96	109	15	2
RVEDTAVYYCTPTYQREDFYYWGQG	127	111	56	15	0
MNSLRVEDTAVYYCAKDWFDYWGQG	101	69	24	15	21
YYCAKDPFCVGDHCFSGGPEYWGQG	111	119	22	15	0
LRAEDTAMYYCARENWGSFDYWGQG	71	107	59	15	3
LTSVTSEDTAVYYCARAELKAWGRG	53	74	26	15	17
LRAEDTAMYYCARDAGWSDDYWGQG	63	66	34	15	12
SLRAEDTAIYYCARDEAGWSHWGQG	57	75	36	15	1
TTEDTAVYYCTKGDWAGSLEYWGQG	59	72	22	15	1
TYCLRQPLDCYYSRPSRPWPRYSCW	11	6	3	15	4
LTSVTSEDTAVYYCARAELKAWGHG	50	40	8	15	13
SLRTEDTAVYYCARDEAGWSHWGQG	39	60	42	15	0
TYCLLQPLDCYYSRPSRPWPGCSWR	24	21	12	15	22
AEDTAIYYCAKSNTIATPFEYWGQG	54	61	23	15	1
NSLRDDDTAVYYCGKDKCGPVLGQG	58	55	20	15	0
RGEDTAVYYCAKETPNGNFDYWGQG	57	55	14	15	0
RADDTAVYYCGRGFYDSDFELWGQG	53	45	22	15	1
TSVTSEDTAVYLCAQEGPFTVWGRG	43	57	17	15	0
RGHGRVLLCEGGMEVAARVDYWGQG	48	46	11	15	0
DTAVYYCASGAGADIWILCDYWGQG	16	55	29	15	1
RAEDTAVYDCVKRARRDDSGDWGQG	32	33	11	15	2
MNSLRDEDTAMYYCAGGWADPWGQG	44	37	18	15	0
SLTVEDTAVYYCAKLTGSLEYWGQG	25	47	26	15	2
AEDTAIYYCARSIATGEELEYWGQG	31	35	16	15	8
AEDTAVYYCARAEGSTWGAGYWGQG	41	21	21	15	0
LRAEDTAVYYCVGGFSSSYDYWGQG	25	43	19	15	1
TEDTAMYYCAASYYDNFLAEVWGRG	30	37	14	15	5
MNSLRAEDTAVYYCAKDWFDYLGQG	44	14	7	15	8
SLRAEDTAMYYCAKVRSGTGYWGQG	19	21	19	15	8
EDTAVYYCARASKADAWDLDYWGRG	24	44	14	15	0
SLRAEDTAVYHCALGWHGFDYWGQG	62	18	5	15	0
AEDTAVYYCAKDLPGDSYLWNWGQG	41	17	6	15	2
EDTAVYYWARASKADAWDLDYWGLG	23	23	24	15	0
RAEDTAVYYCARAHPSFFLEYWGQG	19	21	13	15	1
EDTAVYYCAMGGMEVAARVDYWGQG	23	30	10	15	0
HMNSLRAEDTAMYYCAKPDAYWGQG	32	19	8	15	3
RYHCAKGLYYNGVYLRDNFDYWGQG	15	34	12	15	0
DETAVYYCARVSYYDSRYLEYWGQG	21	18	19	15	0
DTAVYYCGRETGSYDAYQIAYWGLG	12	29	17	15	0
RRDEDTAVYYCAKESSGTMEYWGQG	20	19	9	15	1
CEGPIHHHQRQRQEYVGIVEYWGQG	14	25	17	15	0
TYCLRQPLDCYYSRPSRPWPSCNWW	11	12	13	15	9
DTAVYYCAKDTTYGYDYDLEYWGQG	20	19	6	15	2
LRTEDTAVYYCAQENWGAYEHWGQG	16	23	14	15	0
SLTEEDTAVYYCARDEAGWSHWGQG	23	24	4	15	0
EDTAFYYCARASKADAWDLDYWGLG	19	22	8	15	0
EDTAVYYCAKSTGNWGCPNDYWGQC	20	22	8	15	0
EDTAVYYCARAAKADAWDLDYWGLG	11	17	17	15	0
EDTAVDYCAEEDDSYYGEFGYWGQG	14	21	9	15	0
AEDTAVDYCAILSQSVYNLDYWGQG	12	17	11	15	0
DTAVYYCASNSDYDSYGDLEYWGHG	26	6	4	15	0
AEDTAVYYCAKSNTIATPFEYWGHG	11	22	4	15	0
DTAVYYCASKSDYDSYGDLEYWGQG	18	18	4	15	0
SLTAEDTAVYYCAKGGVLFDYWGQG	25	15	1	15	0
EDTAVYYCASASKADAWDLDYWGLG	11	16	10	15	0
RAEDTAVYYCVKRERRDDSGDWGQG	2	4	3	15	0
SLRDEDTAVYYCARDEAGWSHWCQG	13	9	4	15	1
SYCLRQPLDCYYSRPSRPWPRCSWW	10	11	10	15	0
TAVYYCAWGRLRYDTYRNLKYLGQG	15	12	1	15	0
AEDTAVYYCASGTSGWGDHEYWGQG	7	12	8	15	0
HGRLFLWKMWNVVLFTCVFDCWGQG	14	7	4	15	0
TYCLRQPLDCYYSRPSRPWPRCNCW	12	3	3	15	2
EDTAVYYCSKATHILVVDFEYWGQG	8	13	2	15	0
EDTAVYYCAKSTGNWGCQNDYWGQG	8	9	7	15	1
ILRDEDTAVYYCARDEAGWSHWGQG	5	14	3	15	2
EDTAVYYCGRAGSIGWVPPEYWGQG	11	8	4	15	0
DTAVYDCASNSDYDSYGDLEYWGQG	11	8	2	15	0
MNSLRDEDTAVYYCASAESDYWGQG	13	6	2	15	0
EDTALYYCVDWFGVEGAGLEYWGQG	4	11	4	15	2
RAEDTAMYYCAQTITGSPFDSWGQG	0	0	4	15	14
TAVYYCASATDDSYEGIYLDLWGQG	8	4	3	15	0
TYCLRQPLDCYYSRPSRPWPRFSWW	4	5	4	15	0
LRTEDTAVYYCAHENWVAYEHWGQG	5	4	3	15	0
LRAEDTAVYYCVRAYPSALDLWGQG	4	5	0	15	0
LTVDYTAVYYCAPSPWWVPRYWGQG	4	4	3	15	0
EDTAVYYCAKSTGNWVCPNDYWGQG	2	4	2	15	0
EDTAVYYCARVRYYDSRYLEYWGQG	5	1	4	15	0
SLRDEDTALYYCARDEAGWSHWGQG	3	5	1	15	0
AEDTVVYYCARWISGGETFDYWGQG	4	2	1	15	0
LGAEDTAMYYCANSLGVADAYWGQG	1	3	1	15	0
EDTAVYYCVDWFGVEGDGLEYWGQG	0	4	2	15	0
AVYYCAVVGRFTGGPGSCFDYWGQG	1	0	0	15	0
LRAEDTALYYCVRGWGGWGEYWGQG	0	0	0	15	4
MNSLRDEDTAVYYCARSESDYWGQG	0	3	0	15	0
EDTAVYYCVYWFGVEGAGLEYWGQG	0	1	2	15	0
LRTEDTDVYYCAHENWGAYEHWGQG	1	1	1	15	0
EDTAVYYCAKEPSGPHYNFEHWGQG	1	1	0	15	0
EDTAVYDCARGLYIWTPWSEYWGQG	0	0	0	15	0
EPRTRPCIIVRVVGLTPWIEYWGQG	1	0	0	15	0
EDTAGDYCARGLYIWTPWIEYWGQG	0	0	0	15	0
EDTAGYDCARGLYIWTPWIEYWGQG	0	0	0	15	0
EDTAVYYCAMGLYIWTPLIEYWGQG	0	0	0	15	0
EDTAVYYCARGLYICTPWIEYWCQG	0	0	0	15	0
EDTAVYYCARGLYIWTPWIEYWCQC	0	0	0	15	0
EDTAVYYCARGLYIWTPWREYWGQG	0	0	0	15	0
EDTAVYYCARGLYKWTPWIEYWGQG	0	0	0	15	0
EDTAVYYWASGLYIWTPWIEYWGQG	0	0	0	15	0
EYTAVYYCARGLYIWTPWIEYLGQG	0	0	0	15	0
AVYYCAKVDHTYVDYISAFELWGQG	8	14	7	14	15
EDTAVYYCGKDDYSEYGDIEYWGQG	15	21	69	14	50
LRAEDTAVYYCATYSSNSREYWGQG	13	15	11	14	28
MDSLRPEDTAVYYGSNWFNGYWGLG	27	12	10	14	120
LRAEDTAVHYCVRGHSNDLNYWGQG	7	8	1	14	31
RAEDTAVYYCAKGSLRQLAESWGQG	16	8	52	14	141
SLTAEDTAVYYCARGATGPEYWGQG	9	9	51	14	76
EDTAVYYCAPEFYDSYYGLEYWGQG	19	18	22	14	1887
SLRAEDTAVYYCASRAGDPDYWGQG	2712	2199	245	14	35
AEDTAMYYCADLGGQLRDLDYWGQG	1511	2066	1357	14	71
DTAVYYCATVQPLGYGRYASFWGQG	2057	1912	807	14	83
EEDTAVYYCVRDEGRFGNFDHWCQG	13	4	6	14	6
AVYYCARVTVTRKYGDYSVDYWGQG	926	1642	1430	14	33
DTAVYYCAKDEQLAYVPYLEYWGQG	2	5	54	14	86
MDSLRAEDTAVYYCAKDWFDYWGQG	149	102	37	14	27
VEDTAVYYCAKDLPGDSYLGNWGQG	214	166	55	14	12
MNSLRAEDTAVYYCADFPLEFWGQG	245	147	48	14	5
LRVEDTAVYYCAPSPWWVPRYWGQG	129	119	62	14	0
RDEDTAVYYCARAHPSVFLEYWGQG	89	77	49	14	6
QMNSLRAEDTAVYYCANWWGRWGQG	60	100	64	14	0
AEDTAVYDCAKDTTYGHDYDYWGQG	57	98	57	14	1
EDTAMYYCAKDLDSWYSEFCYWGEG	64	70	24	14	6
AEDTAMYYCSRESAVGTSYDSWGQG	49	90	40	14	3
AEDMAVYYCAKDTTYGHDYDYWGQG	47	75	48	14	6
SLRAEDTAMYYCATPSYYLEYWGQG	72	45	25	14	12
GLRAEDTAVYYCARDEAGWSHWGQG	37	83	45	14	0
LRAEDSAVYYCVVGFSSSYDYWGQG	43	75	42	14	2
PCITVRRKPDIHLDTRIGIMVWTIG	82	54	29	14	0
EDTAMYYCAARRYDEYSDIEFWGQG	81	78	5	14	0
EDTAVYFCAGDRADTTPYIENWGQG	84	52	17	14	0
PIAYGSRWIVITRGPAGHGPRCSWW	42	58	35	14	2
TEDTAVYYCSRESAVGTSYDSWGQG	42	57	38	14	0
AAVYYCAKSFRGCRTGLDIHHWGQG	58	44	21	14	2
TVEDTAVYYCATTEYDRFYEFWGQG	55	69	12	14	0
QMDSLRADDTAMYYCPNWWGRWGQG	45	52	33	14	2
CEGPIHHLQRRRQEYVWIVEYWGQG	38	66	28	14	2
PDDTAVYYCAILSQSVYNLDYWGQG	39	49	42	14	0
SLRVEDTAVYYCAKVRSGTGYWGQG	41	36	22	14	11
NSLRAEDTAVYYCGNWGVFGYWGQG	23	55	46	14	0
EDTAVYYCVRASKADAWDLDYWGLG	45	38	37	14	0
MNGLRAEDSAVYYCAMDWDDYWGQG	41	45	29	14	0
AEDTAIYYCAASYYDNFLAEVWGRG	37	51	18	14	1
LTVEDTAVYYCAPSPWWVPRYWGQG	38	47	26	14	0
MNSLRAEDSAVYYCAMDWDDYWGHG	54	32	8	14	0
TEDTAVYYCARDGPMVVMRTYWCQG	54	26	8	14	0
DTAVYYCASGAGADIWILFDYWCQG	44	29	17	14	0
AEDTAVYYCVKDPYGNPPDDYWGQG	16	48	28	14	0
DTAVYYCASGAGADIWILVDYWGQG	24	45	22	14	0
DTAVYYCAKSIDASGTGNFDYLGQG	54	18	11	14	0
EDTAVYFCARASKADAWDLDYWGLG	22	45	22	14	0
SLRAEDTAVYYCAMDEAGWSHWGQG	37	36	8	14	1
TGEDTAVYYCARRSSWYYPVDWGQG	44	32	13	14	0
NILRDDDTAVYYCGKDKGGPVLGQG	30	41	16	14	0
AEDTAMYYCAASYYDNFVAEVWGRG	21	37	21	14	0
LIAEDTAVYYCAMWGSGHREYWGQG	30	38	11	14	0
DTAVYYCARDWGDIVPTGSEYWGQG	24	35	19	14	0
YTLRAEDTAVYLCAQEGPFTVWGRG	4	48	26	14	0
TAVYYCARASGYMDTGGSLDYWGQG	9	4	5	14	31
YLLPRQPLDCYYSRPSRPWPRCSWW	28	22	17	14	1
RADDTAVYYCTSGGIIAGFESWGQG	29	18	14	14	0
DTAVYYCASGAGADIGILFDYWGQG	18	25	13	14	0
SLRDEDTAVYYCARDEAGWSHGGQG	18	30	8	14	0
EDTAVYDCARASKADAWDLDYWGLG	17	22	14	14	0
LRAEDTAVYYCAKQKDGYTEYWCQG	31	11	4	14	0
LRTEDTAVYYGAHENWGAYEHWGQG	15	30	12	14	0
MNSLRADDTAMYYCTMWAHEYWGQG	30	15	6	14	0
TYCLRQPLDWYYSRPSRPWPRCSWW	17	24	8	14	1
SLRVEDTAVYYCAKLTGSLEYLGQG	13	22	9	14	1
TYCLRQPLDCYDSRPSRPWPRCSWW	17	22	10	14	0
LRAEDTAVYDCAKQKDGYTEYWGQG	19	17	12	14	0
EDTAVYYGARASKADAWDLDYWGLG	17	23	8	14	0
TYCLRQPLDCYYSRPSRPWPGCSCR	6	0	2	14	10
TAEDTAIYYCGKDIGGWTPDYWGQG	30	8	8	14	0
LRAEDTAIYYCARENLGSFDYWGQG	21	9	9	14	2
NSLRDEDTAVYRCAQEGPFTVWGRG	10	14	15	14	0
SLRVDDTAVYYCAKLTGSLEYWGQG	10	20	8	14	0
SLRDEDTAVDYCARDEAGWSHWGQG	16	16	5	14	0
NSLRAEDTAVYYGAKRFTLEYLGQG	8	19	10	14	0
AEDTAVYYCAKSNTIATPFEYWCQG	19	9	6	14	1
LTFDDTAVYYCAPSPWWVPRYWGQG	15	15	6	14	1
EDTAMYYCANLVGIHGYDPEYWGQG	15	12	7	14	0
LRAEDTAVYYGVVGFSSSYDYWGQG	10	15	10	14	1
SEDTAMYYCARSIATGEELEYWGQG	14	16	5	14	0
AEDTAVYYCARGTSGGGDHEYWGQG	11	17	7	14	0
EDTAVYYCAKSTGNWGCPNDYCGQG	6	20	8	14	0
EDTAVYYGVDWFGVEGAGLEYWGQG	10	11	10	14	1
LRAEDTAVYYCLRAYPSALDRWGQG	11	15	4	14	3
GLRAEDTAMSFCGGGGHKLEYWGQG	12	14	8	14	0
RAEDTAIYYCGKDIGGWTPDYLGQG	20	7	4	14	1
AEDTALYYCAKDPYGNPPDDYWGQG	9	11	12	14	0
EDTAVYYWGRAGSSGWVPPEYWGQG	11	13	8	14	0
DTAVYYCGRETGSYDAYQIAYWCRG	6	12	13	14	0
LRAEDTAVYYCAMWGSGHREYWCQG	17	8	4	14	0
AEDTAVYFCARWISGGETFDYWGQG	8	11	12	14	0
AEDTAVYYCAILSHSVYNLDYWGQG	15	9	5	14	0
DTAVYYWAKEYTSGWADNFDYWGQG	8	21	2	14	0
EDTAVYYCAEEDDSYYGEFGYWCQG	10	9	7	14	0
AEDTAMYYCARSIATGEELEYWGHG	9	6	4	14	0
DTAVYYCASNSDDDSYGDLEYWGQG	11	11	7	14	0
LRAEDTAIYYCARENWGSFDYWGHG	9	12	4	14	0
EDMAVYYCARVSYYDSRYLEYWGQG	3	7	17	14	0
RNSLRDEDTAVYYCARAESDYWGQG	14	8	4	14	1
LRDEDTAVYYCAKDSSGTMEYWGQG	11	6	2	14	2
SEDTAVDYCSRESAVGTSYDSWGQG	9	11	5	14	0
DTAVYYCARDFGDIVPTGSEYWGQG	11	10	4	14	0
NSLRAEDTAVYYFAKRFTLEYLGQG	9	8	4	14	0
SLIDEDTAVYYCAMDEAGWSHWGQG	6	10	7	14	0
AEDTAVYYCADPPWAESIIYYWGQG	12	7	3	14	0
EDTAVYYCAKEPSGPHDNFEYWGQG	5	6	4	14	0
DTAVYYGASNSDYDSYGDLEYWGQG	9	6	4	14	0
SLRVEDTAVYYCAKLTGSLEYCGQG	6	6	4	14	0
AEDTAMYYCARSIATCEELEYWGQG	1	6	3	14	0
PEDSAVYYCARWISGGETFDYWGQG	8	3	6	14	0
MNSLRDEDTAVYYCARAESDYLGQG	6	8	2	14	0
AEYTAVYYCAILSQSVYNLDYWGQG	4	8	2	14	0
QMNSLRADYTAMYYCPNWWGRWGQG	2	7	6	14	0
LRAEDTAVYYCVVGFSRSYDYWGQG	6	4	1	14	0
EDTAVYYCVDWFGVEGAGLEYWGQC	3	7	3	14	0
DTAVYYCASGSGADIWILFDYWGQG	8	1	2	14	0
DTAVYYCASNSDYDSYGDLEYWGQC	10	0	0	14	0
EDTAVYYCARASKADAWDLDYWGLV	6	5	0	14	0
NSLRAEDTAVYYCVKWGVFGYWGQG	4	1	5	14	0
SLGYPNPLYISGYRDEGYSDYWGQG	3	8	0	14	0
AEDTAVYYCAILSKSVYNLDYWGQG	7	1	2	14	0
DTAVYYCASGAVADIWILFDYWGQG	8	1	1	14	0
LGAEDTAMYYCAKSLVVADAYWGQG	4	0	2	14	1
LRTEDTAVYYCSHENWGAYEHWGQG	3	2	2	14	0
SEDTAVYYCSRESAVCTSYDSWGQG	3	2	1	14	0
DTAVYYCGRETGYYDAYQIAYWGRG	2	4	0	14	0
EDTDVYYCAKEPSGPHDNFEHWGQG	0	0	0	14	3
LRTEDTAVYYCANENWGAYEHWGQG	3	1	1	14	0
DTAVYYCARSSPTTWYDNFDYWGQG	0	0	0	14	4
DTAVYYCASGAGADIWIIFDYWGQG	4	0	0	14	0
DTAVYYCASNSDYDIYGDLEYWGQG	3	0	1	14	0
EDTAVYYCARGLYIWTPWIENWGQG	0	0	0	14	0
AEDTAVYYCARGTSGWGDHEYWGHG	1	2	0	14	0
EPKTRPYIIVRRMPMVPWPIVWTTG	1	2	0	14	0
AEDTAVYYCADPPWSESIIDYWGQG	0	0	1	14	0
EATAVYYCARGLYIWTPWIEYWGQG	0	0	0	14	0
EDTAGYYCARGLYIWTPWIEYGGQG	1	0	0	14	0
EDTAVYDCARGLYIGTPWIEYWGQG	1	0	0	14	0
EDTAVYYGARGVYIWTPWIEYWGQG	1	0	0	14	0
AEDTAVYYCARGLSGGETFDYWGQG	0	0	0	14	0
AVYYCVRDLYVSSYGRAFFDYWGQG	0	0	0	14	0
EDTATYYCARGLYIWTPWIEYWGQG	0	0	0	14	0
EDTAVDYWARGLYIWTPWIEYWGQG	0	0	0	14	0
EDTAVYYCARGLYIWTPSIEYWGQG	0	0	0	14	0
EDTAVYYCARGLYIWTPWIDYWGLG	0	0	0	14	0
EDTAVYYFASGLYIWTPWIEYWGQG	0	0	0	14	0
EDTAVYYGAMGLYIWTPWIEYWGQG	0	0	0	14	0
TAVYYCAKDPGYGTYSYNFAYWGQG	9	10	18	13	43
VEDTAVYYCVRDEGRFGNFDHWGQG	1	10	9	13	8
AVYYCARDELFFRVHIGTGAYWGQG	17	10	46	13	832
MNSLRGEDTAIYYCVAGWYAFWGQG	23	19	44	13	1282
RAEDTAVYYCAHWATGTTLGYWGQG	15	17	107	13	2043
ANQLYGYYDYYYGGGYYGLEYWGQG	9	7	49	13	121
RAEDSAVYYCGKWTSGYGDLDWGQG	15	13	13	13	1889
YYCASVPWVLVVGAAFTSFDYWGQG	4416	1682	227	13	9
NSLRAEDTAVYYCAKWGGLEYWGQG	10	9	39	13	39
NSLRAEDTAVYYCLYIWMPEYWGQG	3260	1366	217	13	8
TAVYYCASSSYYGSYSYNLDYWGQG	6	11	20	13	54
EDTAVYYCAKDFYNGGWFFDYWGQG	21	8	5	13	621
EDTSVYYCAKGSSVTAWNQDYWGQG	3	4	27	13	7
MNSLRAEDTAVYYCADLPLEYWGQG	2	9	4	13	5
AEDTAVYYCARSVATGEELEYWGQG	384	260	204	13	2
DDTAVYYCARDSSNRYASFDSWGQG	295	209	103	13	2
RVEDTAVYYCARRSSWYYPVDWGQG	115	76	26	13	14
NGLRAEDTAVYYCVNWGVFGYWGQG	77	149	105	13	3
QMDSLRAEDTAVYYCAREFEYWGQG	163	101	37	13	7
RVEDTGTYYCTQRSSWYYPIHWGHG	74	85	21	13	25
DTAMYYCTTVRDSYYLGSLEYWGQG	121	72	40	13	3
YGRILLCKMWNVVLLTCVFDCWGQG	80	105	29	13	0
TTGNTAVYYCARLTRGNWFFYWGRG	78	106	17	13	0
TAMYYCAKAPPGDINWVNFDYWGQG	72	72	44	13	1
AMYYCAKSTGFFDTYYEEDEFWGQG	116	50	10	13	1
TSEDTAVYYCAKDGPPGNLEYWGQG	97	57	21	13	1
EDTAVYFCAKSTGNWGCPNDYWGQG	54	72	41	13	0
EDTAVYYCVKSTGNWGCPNDYWGQG	47	74	44	13	0
QMNSLTAEDTAVYYCAREFEYWGQG	105	45	15	13	0
EPRTRVHITVRRGAAGIIPFTGATG	36	61	22	13	16
LRAEDTAVYYCARAYPSALDRWGQG	48	55	47	13	1
MNSLRAEDTAMYYCAVWVCDYWGQG	45	27	24	13	41
NSLRAEDSAVYYCVNWGVFGYWGQG	36	51	60	13	0
DEDTAVYYCAASYYDNFLAEVWGRG	44	42	42	13	3
TTEDTAVYYCAIHTYEYGSEYWGQG	106	16	7	13	0
MNSLRADDTAMYYCAGGWADPWGQG	56	37	26	13	0
WEGPIHHHQRQRQEYVWIVEYWGQG	39	56	19	13	1
RADDTAVYYCTKGDWAGSLEYWGQG	43	50	19	13	2
EDTAVYFCARVSYYDSRYLEYWGQG	37	34	37	13	1
LTAEDTAVYYCVRAYPSALDRWGQG	32	36	17	13	14
LRDEDTAVYYCARENWGSFDYWGQG	20	71	15	13	2
RVEDTAVYYCVAGWSYGSYYNLGQG	66	8	7	13	6
NSLIDDDTAVYYCGKDKGGPVLGQG	27	47	22	13	0
PEDTAVYYCARWISGGETFDYWGQG	36	33	24	13	0
YLLPTAAAGLLLLAAQPAMAEGNWW	28	26	12	13	10
MNSLRSEDTAVYYCAKDWFDYWGQG	43	19	18	13	3
IAEDTAVYYCVKRARRDDSGDWGQG	26	29	20	13	2
NSLTEEDTAVYYCVNWGVFGYWGQG	27	29	28	13	0
DSAVYYCAKEYTSGWADNFDYWGQG	25	46	14	13	0
NSLTVEDTAVYYCAKRFTLEYLGQG	18	31	35	13	0
EDTAVYYCAKSTGNWGCPNDYGGQG	13	46	18	13	1
EDTAVYYCSKSTGNWGCPNDYWGQG	22	38	19	13	0
AEDTAVYYCVKKGWGGVSLEYLGQG	17	16	5	13	0
CEGPIHHHQRQRQEYVWIVDYWGQG	20	37	14	13	0
[truncated: 8,001 more rows]
